# Supplementary material for: Prognostic model of patients with acute pancreatitis based on prothrombin time—international normalized ratio to albumin ratio: a single-center retrospective study
Source: PeerJ. 2026 Jun 16;14:e21415. doi: 10.7717/peerj.21415 (PMC13281744; doi:10.7717/peerj.21415)
Supplement: Supplemental Information 1 — Clinical parameters and laboratory data of all participating patients with acute pancreatitis. [file peerj-14-21415-s001.xlsx]

## Sheet: Raw Data
Outcome(0=survival;1=non-survival)	Gender(1=male;2=female)	Age	CRP	WBC	LY#	MO#	NE#	LY%	MO%	NE%	HGB	RDW-CV	PLT	PT	PT-INR	APTT	FIB	TT	DD2	CA199	ALT	AST	DBIL	TC	TG	ALB	Urea	Cr	Ca	AMY	uAMY	PTAR(INR/ALB)	PaO2/FiO2	GLB	TP	A/G	GLU	K	Na	Cl	UA	ALP	GGT	LDH	CK	TBIL	IBIL	PCT	MPV
0	2	30	1	4.48	0.69	0.36	3.43	15.4	8	76.6	123	11.1	141	11.1	0.97	33.6	2.08	18.8	1.4	34.0284	62	44.1	2.7	3.32	0.8	35.9	3	47.8	2	1283	1526.6	0.0270195	MM	22.6	58.5	1.6	7.97	2.8	125	94	105	34	14.7	277	150	9.5	6.8	0.15	10.7
0	2	50	2	5.68	0.54	0.27	4.79	9.5	4.8	84.4	78	13.6	125	11.9	1.04	27.3	3.51	18	2.61	27.22	9.8	20.2	1.3	8.64	4.38	34	32.58	781.4	1.87	320.4	2811.27	0.0305882	MM	22.5	56.5	1.5	5.58	3.87	139.5	103.5	454	96.7	32.7	360	158	7.1	5.8	0.15	11.7
0	1	56	3.02	3.23	0.91	0.26	1.96	28.2	8	60.7	142	12.9	107	11.7	1.02	27.5	2.51	16.7	0.69	6.44	22.9	23.1	4.1	4.08	2.43	39.4	4.91	76.5	2.35	42.2	3491.51	0.0258883	MM	24.3	63.7	1.6	5.53	3.67	140.7	105.3	346	103.3	76.8	188	41	11.2	7.1	0.12	11.5
0	2	66	3.02	3.88	1.26	0.35	2.17	32.5	9	55.9	116	14.3	301	12.7	1.11	25.2	2.73	17.7	0.91	19.3305	33.3	30.6	5	4.07	1.25	31	3.43	38.3	2.18	105.9	201	0.0358065	MM	29.3	60.3	1.1	8.71	3.49	130.6	98.2	115	122.1	90.2	242	17	11.4	6.4	0.33	11.1
0	1	55	3.02	4.79	0.51	0.22	4.05	10.6	4.6	84.6	138	13.9	87	15.2	1.31	38.6	1.57	20.8	0.28	30.66	788	564.1	27.4	2.98	1.32	39.2	6.18	73.3	2.31	172	3760.36	0.0334184	MM	25.4	64.6	1.5	4.91	3.9	138	99.3	348	119.4	238.7	320	18	48.7	21.3	0.11	12.3
0	2	55	3.02	5.37	0.72	0.13	4.51	13.4	2.4	84	127	13.6	176	12.2	1.06	23.9	3.68	19.5	0.5	23.63	141	114.6	13.6	5.63	1.92	47.7	6.09	60	2.4	1154.15	8252	0.0222222	MM	25.3	73	1.9	10.17	4.18	141.8	101.8	300	243.3	664.2	273	64	29	15.4	0.21	11.9
0	2	50	3.02	6.61	1.57	0.88	3.97	23.8	13.3	60	130	13.2	374	11.8	1.03	27.5	2.21	17.5	0.65	55.02	368.4	810.5	17.3	4.53	1.03	38.4	3.51	46.2	2.25	148.4	2320	0.0268229	MM	23.4	61.8	1.6	4.09	4.05	136.2	104.7	179	174.5	296.2	529	72	32.4	15.1	0.36	9.6
0	2	56	3.02	6.82	2.49	0.45	3.68	36.5	6.6	54	128	13.2	228	12.7	1.11	25	2.16	18.2	0.42	9.14	72.9	44.8	4	3.95	0.71	44.5	2.08	44.6	2.33	95.9	482	0.0249438	MM	26.9	71.4	1.7	4.81	3.95	141.4	104.4	329	58.6	25.7	194	119	10	6	0.25	10.8
0	2	90	3.02	8.3	0.83	0.58	6.67	10	7	80.4	110	13	229	11.7	1.02	26	3.35	18	0.21	8.61	16.9	21.3	4	4.87	0.89	35	11.7	88.2	2.15	76.3	1420.96	0.0291429	MM	24.9	59.9	1.4	4.25	4.2	136	101	379	63	16.9	221	82	10.4	6.48	0.22	9.8
0	1	47	3.13	4.2	1.53	0.35	2.12	36.4	8.3	50.5	135	13	231	12.2	1.06	29.1	2.63	17.1	0.11	7.42	14.8	20.2	2.1	6.49	2.66	42.2	6.24	77.1	2.13	105.8	577	0.0251185	MM	25.3	67.5	1.7	8.5	4.1	138.6	103.7	258	80.7	55.4	225	62	5.2	3.1	0.24	10.4
0	2	46	3.13	4.7	1.58	0.35	2.7	33.6	7.4	57.5	124	12.6	251	13.1	1.14	33.1	2.91	18.5	0.2	7.05	80.8	76.7	7.2	3.27	0.56	39.9	9	172.1	2.15	1355	3737	0.0285714	MM	28.9	68.8	1.4	4.74	5	135	104	527	69	150.3	457	202	16.9	9.7	0.3	11.9
0	2	54	3.23	6.55	1.75	0.36	4.37	26.7	5.5	66.7	138	12.5	319	12.4	1.08	32.5	3.93	18.2	1.67	5.76	14.3	16.9	3.5	5.42	2.17	34.8	1.46	58.3	2.24	491	1103	0.0310345	MM	28.1	62.9	1.2	5.03	3.54	142.4	105.3	152	82.3	16.3	242	61	8.6	5.1	0.29	9.2
0	2	27	3.8	6.7	1.61	0.33	4.62	24	4.9	68.9	136	12.6	303	12.8	1.12	28.6	2.04	18.6	1.6388	19.6212	31.8	39.3	3.3	4.17	1.06	41.6	3.5	48.2	2.14	1087.1	7712.13	0.0269231	MM	20.5	62.1	2	2.92	3.5	141.3	103.5	133	93.3	16.3	211	35	7.6	4.3	0.33	10.9
0	1	29	4	4.74	1.57	0.34	2.77	33.1	7.2	58.4	148	13.2	223	13.5	1.19	31.8	4.64	17	0.94	65.5601	828.1	412.6	26.8	4.41	1.2	47.4	2.9	51.7	2.42	52	3727.89	0.0251055	MM	17.5	64.9	2.7	5.69	3.5	138	105	210	282	799.6	205	38	42.3	15.5	0.27	12.1
0	1	74	4.1	6.41	0.69	0.26	5.14	10.8	4.1	80.2	97	13.1	174	13.4	1.18	26.4	3.34	37.2	1.41	49.5241	1.6	18.4	2.6	3.19	10.02	33.3	9.94	122.8	2.09	131.4	147	0.0354354	MM	16.9	50.2	2	14.32	4.56	138.9	108.5	457	111.3	17.2	162	48	3.3	0.7	0.2	11.7
0	2	58	4.2	3.68	1.32	0.24	2.04	35.9	6.5	55.4	134	12.6	254	12.8	1.12	26.8	3.71	17.3	0.72	25.33	189.6	50.4	6.3	11.23	2.67	38.6	6.4	73.1	2.15	100	2906.38	0.0290155	MM	29.6	68.2	1.3	6.75	3.97	138.8	102.5	166	231.2	595	164	55	13.5	7.2	0.24	9.5
0	1	62	5	2.83	1.32	0.21	1.12	46.6	7.4	39.6	141	12.2	101	12.2	1.07	26.6	2.48	17.7	0.1	20.68	32.5	34.5	8.7	3.75	0.84	39	5.4	73.6	2.03	15	4234.66	0.0274359	MM	24.6	63.6	1.6	6.34	4.25	140.5	101.8	312	77.7	43.5	172	161	21.2	12.5	0.13	12.5
0	1	89	5	3.6	2.17	0	1.28	60.3	0	35.5	136	12.7	110	15.4	1.35	29.1	4.9	16.5	4.68	53.1783	131.7	50.3	7.5	3.08	1.35	37.4	3.2	68.4	2.33	144	715	0.0360963	MM	24.4	61.8	1.5	4.38	4.4	140	102	269	243	169.8	156	24	17.3	9.8	0.12	11
0	1	33	5	4.29	1.71	0.24	2.3	39.9	5.6	53.5	134	11.8	213	13.6	1.19	27.2	1.54	18.8	0.21	22.3779	18.7	21.4	7.7	3.79	0.27	43.3	6.97	58.3	2.44	305.7	1215	0.0274827	MM	25.2	68.5	1.7	5.3925	4.02	141.4	102.8	300.136	63.5	36.4	175	51	22.9	15.2	0.21	9.9
0	2	62	5	4.6	1.03	0.21	3.34	22.4	4.6	72.6	115	13.3	155	12.1	1.05	32.9	2.1	18.8	0.18	9.31	7.4	14.5	5.5	5.32	1.6	40.5	1.29	50.1	2.54	740.799	4669.84	0.0259259	MM	28.8	69.3	1.4	5.01	3.73	144	110.3	173	115	9.8	134	43	16.5	11	0.19	12.5
0	2	32	5	4.76	1.89	0.43	2.4	39.7	9	50.5	113	11.4	132	14.8	1.3	33.2	1.95	17.4	1.39	39.8999	11.7	15.1	3.5	2.5	0.86	38.2	2.47	37.6	2.1	2671.8	10063.3	0.0340314	MM	22.1	60.3	1.7	4.67	3.78	137.7	105.9	216	55.5	13.9	104	42	7.2	3.7	0.15	11.4
0	1	55	5	5.24	1.09	0.38	3.7	20.8	7.3	70.7	135	12.6	201	13.7	1.2	26.3	2.94	18.3	0.64	9.83	28.4	33.1	4.8	4.46	1.06	33.6	6.13	71.1	2.07	941	438	0.0357143	MM	28.6	62.2	1.2	5.7197	4.38	138.6	104.2	298.272	85	84.9	152	84	13.9	9.1	0.2	10.1
0	1	45	5	5.69	2.28	0.4	2.9	40.1	7	51	126	12.9	207	13.1	1.14	26.8	1.93	17.8	1.04	15.4396	31.6	20.4	8.4	4.58	0.8	39.7	5.94	75	2.09	160.6	423	0.0287154	MM	24.8	64.5	1.6	3.86	3.69	142.6	107	317	58.8	29.1	187	70	21.7	13.3	0.23	11.1
0	2	45	5	6.1	1.06	0.44	4.52	17.5	7.2	74.4	105	15.4	107	13.6	1.19	28.9	2.07	17.8	0.12	19.4655	20.6	22.7	3.7	3.89	1.34	38.7	4	69.8	2.16	1785	520	0.0307494	MM	31	69.7	1.2	4.26	3.53	130.6	100.1	282	85	39.4	198	132	9.6	5.9	0.15	14.2
0	2	91	5	8.3	0.63	0.53	7.11	7.6	6.4	85.8	99	13.2	161	12.2	1.06	20.9	1.18	20.1	2.58	105.899	1205.8	1556.8	21	3.49	0.43	39	21.75	132.5	2.28	3929.9	13380	0.0271795	MM	31.9	70.9	1.2	8.8438	5.33	130.8	95.7	319.787	313.6	527.6	1500	46	27.3	6.3	0.2	12.2
0	2	40	5	11.4	1.5	0.61	9.23	13.2	5.4	81.1	121	11.7	131	13.1	1.14	27.8	2.45	20.1	1.39	14.99	50	37	5.1	3.64	1.65	37.2	2.43	52.5	2.27	66	858	0.0306452	MM	27.5	64.7	1.4	4.68	3.76	140.3	102.3	146	46.1	19.3	164	45	12.9	7.8	0.15	11.4
0	1	53	5.44	8.75	2.23	0.49	5.97	25.5	5.6	68.2	138	11.9	173	12.9	1.13	23.7	2.73	17	0.31	8.8	22	19.4	5.6	4.37	1.16	36.3	4.3	76.5	2.14	73.9	2056	0.0311295	MM	22.7	59	1.6	4.51	3.38	142.8	107.5	280	74.5	99.5	189	125	14.2	8.6	0.22	12.5
0	2	25	5.61	8.34	1.09	0.49	6.58	13.1	5.9	78.9	122	13.5	195	13.8	1.21	27.3	2.36	18.4	1.23	26.51	179.4	89.5	14.8	3.08	0.72	36.1	1.87	44.1	2.07	596.3	6542.34	0.033518	MM	25.4	61.5	1.4	9.04	3.7488	134.153	104.246	164	213	217.1	193	26	29.8	15	0.22	11.5
0	2	34	5.7	4.26	1.19	0.31	2.6	27.9	7.3	61.1	129	11.9	231	12.7	1.11	33	2.23	17.7	0.16	31.23	126.2	45.5	3	4.01	1.88	43.6	4.52	54	2.23	623.7	6326.17	0.0254587	MM	22.3	65.9	2	4.79	3.34	136.4	101.5	313	140.8	191.8	171	27	7.1	4.1	0.22	9.4
0	1	35	6.1	13.56	1.78	0.75	10.79	13.1	5.5	79.6	155	13.5	231	12.7	1.11	30.7	7.18	15	1.25	12.9888	37.8	17.7	2.9	6.03	7.47	39.8	3.1	80.5	2.26	121.7	779	0.0278894	MM	24.7	64.5	1.6	4.42	4.06	139.6	107.9	293	75.7	87.9	187	74	10	7.1	0.22	9.7
0	1	43	6.13	14.68	1.39	0.79	12.2	9.5	5.4	83.1	134	12.4	387	16	1.41	30.4	4.7	16	4.85	30.8984	16.4	19.1	5.7	1.97	0.98	28	2.58	70.7	1.77	96.5	3873.12	0.0503571	MM	19.7	47.7	1.4	12.19	3.58	137.9	100.2	226	90.1	158.9	365	71	9	3.3	0.36	9.2
0	1	35	6.2	7.99	0.97	0.5	6.19	12.1	6.3	77.5	150	13.5	167	11.2	0.97	23.6	3.21	17.5	3.13	12.26	59.5	19.5	3.2	3.58	2.62	43.8	4.85	69.9	2.32	123	2135	0.0221461	MM	23.8	67.6	1.8	7.09	3.9	135	102.6	404	49.7	122.1	135	26	7.5	4.3	0.18	10.6
0	1	39	6.25	4.96	2.27	0.6	1.71	45.8	12.1	34.5	151	12.6	257	13.6	1.19	30.5	1.74	19.8	0.38	14.14	137.2	57.1	14.7	4.32	1.15	40.9	3.19	93.2	2.26	1471	10333.2	0.0290954	MM	32.6	73.5	1.3	3.81	3.77	141.4	106.5	413	90.7	100.7	185	69	29.3	14.6	0.3	11.8
0	2	79	6.37	4.89	1.27	0.34	3.22	26	7	65.8	126	13	141	13	1.13	24	1.69	19.5	0.36	26.53	17.3	24.2	6.4	4.43	2.29	41.1	5.66	74.4	2.27	46.1	2290.03	0.0274939	MM	22.5	63.6	1.8	6.7	3.01	142.2	105	295	85.5	27.8	185	37	18.1	11.7	0.17	12
0	2	67	6.6	3.9	1.34	0.24	2.22	34.4	6.2	57	86	15.3	185	11.6	1.01	26.4	3.44	18.5	0.61	7.86	59.6	54.9	15.5	2.51	2.9	26.9	4.8	41.3	2.02	978.251	6377.1	0.0375465	MM	33.5	60.4	0.8	6.13	4.7	132	98	100	204	163	266	80	19.5	4	0.23	12.5
0	1	25	6.8	8.02	1.17	0.42	6.39	14.6	5.2	79.7	78	16.6	331	12.6	1.1	25.6	2.74	16.3	0.68	39.139	4.6	11.7	6.2	4.9	0.91	46.5	4.16	62.5	2.24	229.6	1995	0.0236559	MM	29.3	75.8	1.6	4.58	4.03	142.4	106.6	460	73.5	20	175	46	16	9.8	0.32	10.6
0	2	49	6.9	6.83	0.64	0.23	5.93	9.4	3.4	86.8	102	13.2	114	13.3	1.16	26.5	2.21	17.9	3.21	31.5406	8.3	15.9	3	3.47	1.04	32.5	1.75	42.8	2.2	425.7	6797.47	0.0356923	MM	23.5	56	1.4	3.9	3.45	141	105.7	176	53.5	6.4	181	19	9.6	6.6	0.15	13.3
0	1	75	7	10.59	0.86	0.64	9.08	8.1	6	85.7	135	13.2	169	11.7	1.02	33.9	6.46	16.1	8.38	36.07	24.1	28.2	2.4	2.59	0.86	37.2	7.97	86	1.96	726.6	5434	0.0274194	MM	34.3	71.5	1.1	6.66	3.28	128.9	93.2	378	87.6	14.1	276	152	5	2.6	0.18	10.7
0	1	53	7.1	9.19	2.1	0.56	6.42	22.9	6.1	69.9	120	12.8	202	11.6	1.01	28.4	2.6	16.5	1.19	22.4162	71.4	37.7	5.8	5.38	1.44	35.7	3.72	85.5	1.84	41	2034.15	0.0282913	MM	19.3	55	1.8	7.8	3.03	141.2	104.5	364	136.5	35.6	214	86	16.7	10.9	0.2	10.1
0	2	69	7.23	9.7	1.17	1.05	7.38	12.1	10.8	76.1	115	13.2	147	12.8	1.12	25.1	2.96	17	3.0389	55.72	387.5	351.9	37.8	5.1	0.52	33.5	9.71	43.6	2.12	766.7	7375.85	0.0334328	MM	20.6	54.1	1.6	6.95	3.01	140.9	108.9	140	301.8	967.1	366	29	49.8	12	0.19	13.2
0	2	41	7.4	11.89	2.4	0.73	8.49	20.2	6.1	71.4	133	15.2	104	13.2	1.14	20.2	2.08	22.5	2.01	1.79	5.6	14.2	6.4	7.6	7.66	27.2	4	33.5	2.12	1531.35	11350.2	0.0419118	MM	22.7	49.9	1.2	4.2	3.7	136	105	214	178	9	327	11	24.2	17.8	0.14	13.7
0	1	37	7.5	6.11	1.67	0.69	3.58	27.3	11.3	58.6	149	12.4	379	13.3	1.16	33.2	4.02	16.9	0.47	18.2793	43.3	27.3	2.3	4.2	1.58	39.5	4.21	65.5	2.24	374.756	2782.6	0.0293671	MM	30.5	70	1.3	4.51	4.25	138.3	102.5	245	127.5	140	190	84	5.2	2.9	0.38	10
0	2	70	7.61	3.03	0.8	0.18	1.8	26.4	5.9	59.5	112	16.1	57	13.1	1.14	25.3	2.76	18.9	2.45	61.08	102.3	142.8	12.5	5.14	1.37	35.9	4.96	53.4	2.35	902	1277	0.0317549	MM	28.6	64.5	1.3	6.18	3.3	134.5	97.6	150.3	266.7	525.1	287	70	24.1	11.6	0.1596	11.4553
0	2	62	7.9	5.89	1.72	0.38	3.63	29.2	6.5	61.6	133	11.9	188	12.5	1.09	27.6	2.69	18.1	0.28	1.31	26.5	18.4	3.2	5.1	3.38	36.4	6.45	52.6	2.12	221.6	2210.61	0.0299451	MM	26.8	63.2	1.4	8.61	3.78	143	107.9	237	107.5	78.8	197	28	11.6	8.4	0.18	9.8
0	1	39	7.95	4.8	1.72	0.42	2.56	35.8	8.8	53.3	167	13.8	272	12.7	1.11	28.1	3.23	19	3.02	10.34	37.6	26.5	6.2	6.37	6.81	38.6	4.25	76.4	2.22	418.39	2015	0.0287565	MM	26.3	64.9	1.5	3.75	4.49	138.4	103.5	402	81.3	42.3	194	43	19.6	13.4	0.29	10.5
0	1	65	8.2	5.23	1.69	0.27	3.17	32.3	5.2	60.6	141	12.9	166	14.5	1.26	27.8	2.76	20	0.61	41.45	35.2	28.3	11.6	2.02	1.41	33.1	85.2	378	2.19	882	217	0.0380665	MM	22.2	55.3	1.5	4.91	4.84	139.7	104.5	2.24	91.9	134.6	152	33	20.4	8.8	0.17	10.4
0	2	45	8.2	8.17	0.81	0.35	6.94	9.9	4.3	85	121	12.6	333	12.6	1.1	25.8	2.01	20	1.87	33.03	239.7	225.9	58.1	4.41	0.95	39.2	3.59	42.1	2.14	303.8	7137.85	0.0280612	MM	22.8	62	1.7	5.05	3.84	135.7	102.9	213	255.4	708.3	254	43	88.3	30.2	0.34	10.1
0	1	24	8.27	17.1	0.55	0.26	16.26	3.2	1.5	95.1	86	13.3	182	14	1.22	29.4	2.26	18.1	0.39	63.8196	18	11.8	2.1	4.88	1.69	51	16.63	890.7	2.74	512.5	193	0.0239216	MM	32.5	83.5	1.6	4.71	4.13	137.5	102.1	352	68	28.9	180	74	7.8	5.7	0.18	10
1	2	75	8.49	6.9	2.23	0.39	3.9	32.5	5.7	56.8	126	13.8	170	13.3	1.16	28.7	2.11	18.8	3.25	34.673	29.7	25.9	5.2	3.42	1.27	33.6	4.21	63	2.04	1945.8	6327.15	0.0345238	MM	28.8	62.4	1.2	5.05	3.8645	139.49	104.809	320	87.3	24.5	199	64	11	5.8	0.19	11.5
0	1	41	8.5	30.06	2.8	2.28	24.86	9.3	7.6	82.7	139	13.5	385	14.8	1.3	25.3	4.81	16.5	3.38	12.66	19.1	21.6	3.8	3.05	1.29	30.7	3.4	78.8	2.17	953	7093.31	0.0423453	MM	30.9	61.6	1	3.69	3.51	139.6	106.4	134	188	175.3	356	34	7.6	3.8	0.42	10.8
0	2	39	8.8	14.76	1.2	0.55	12.92	8.1	3.7	87.5	109	16.3	257	12.9	1.13	28.4	6.41	15	26.28	12.25	11.5	27.1	4	5.06	6.42	32.1	4.14	53	1.64	100.9	465	0.0352025	MM	24.5	56.6	1.3	10.77	4.48	139.1	101.9	193	52	44.2	985	202	10.5	6.5	0.25	9.6
0	1	28	8.95	6.98	1.19	0.86	4.73	17	12.3	67.8	142	12.5	346	13.8	1.21	30.1	7.18	16.4	7.34	23.0709	77.3	47.8	3.8	6.23	2.53	42.5	2.28	61.5	2.36	148.6	421	0.0284706	MM	20.7	63.2	2.1	5.17	4.17	139.6	103.6	250	100.6	347.3	206	67	9.2	5.4	0.3	8.7
0	2	84	9	3.12	0.58	0.18	2.32	18.6	5.8	74.3	96	20	224	13.6	1.2	29.4	3.3	16.9	0.81	9.53	2.4	15	2.4	5.06	1.37	34.1	7.68	153.8	2.19	158.4	197	0.0351906	MM	36.3	70.4	0.9	7.04	4.25	133.9	99	668	57.3	12.2	159	72	5.5	3.1	0.24	10.6
0	1	66	9	5.18	0.99	0.31	3.46	19.1	6	66.8	142	12.7	136	12.7	1.11	26.5	2.77	17.7	0.3	17.6077	21.9	24.4	5.6	4.22	1.72	38.2	3.22	66.8	2.24	487.3	3744.56	0.0290576	MM	29.6	67.8	1.3	10.82	2.99	139.1	101.7	373	65.1	17.4	158	160	16.1	10.5	0.15	11.3
0	2	44	9	14.81	2.18	0.76	11.88	14.7	5.1	80.2	160	14.3	138	15.1	1.31	38	4.58	15.8	2.91	56.4532	843.2	3088.4	16.6	5.29	2.25	51.3	11.34	88.7	2.16	294.7	5213.88	0.0255361	MM	19.9	71.2	2.6	8.309	4.01	140	103.3	351.652	77.4	171.5	4362	202	24.4	7.8	0.18	12.7
0	1	54	9.1	7.78	1.08	0.51	5.99	13.9	6.6	77	146	12.5	192	12.9	1.13	27.8	2.85	17.3	0.43	5.29	9.9	13.2	5.3	4.36	1.19	41.4	5.4	67.6	2.23	53.6	1665.13	0.0272947	MM	20	61.4	2.1	4.8	3.99	142	106	343	65.6	22.5	152	59	14.5	9.2	0.17	9.1
0	2	31	9.1	10.1	1.62	0.61	7.56	16	6	74.8	121	13.1	247	11.5	1	25.9	3.73	17.8	1.03	26.8862	179.1	55	5.9	5.79	1.93	34.8	7.31	52.3	2.1	3840	8777	0.0287356	MM	30.6	65.4	1.1	6.16	3.8	143.2	104.3	270	294.2	313.1	167	36	12	6.1	0.3	12.1
0	1	47	9.16	7.8	0.64	0.48	6.62	8.2	6.2	84.9	144	13.4	90	14.3	1.24	35.9	3.21	19.7	4.25	30.7602	21.5	18.2	6.5	4.18	0.87	39.9	4	79.9	2.21	533.8	2060.82	0.0310777	MM	26.5	66.4	1.5	5.92	3.8	138	103	432	80	28.7	245	78	22.2	15.7	0.08	8.9
0	1	54	9.3	4.07	1.23	0.21	2.49	30.2	5.2	61.2	148	12.7	160	10.7	0.93	23.8	2.56	17.9	0.25	3.88	35.4	27.8	15.2	2.63	1.89	34.6	6.93	72.4	2.34	34.4	6919.56	0.0268786	MM	20.2	54.8	1.7	6.3128	4.15	139.6	103	288.404	49.7	107.8	410.5	272	154	10.2	0.17	10.4
0	2	61	9.4	9.65	2.25	0.57	6.69	23.3	5.9	69.3	133	13.9	185	11.4	0.99	26.5	3.48	17.5	1.06	15.58	12.1	19.2	5.5	3.64	1.22	42	6.78	59.2	2.29	588.1	455	0.0235714	MM	24.4	66.4	1.7	5.92	4.27	141	105.4	312	81.1	16.3	190	47	12.6	7.1	0.23	12.5
0	2	26	9.45	6.6	1.55	0.44	4.59	23.4	6.6	69.4	105	14.7	261	11.8	1.03	25.4	4.07	16.5	7.59	10.76	17.1	16.7	3.8	4.39	2.76	30.4	1.98	42.5	2.08	37	130	0.0338816	MM	30.2	60.6	1	8.8571	3.53	140.2	105.7	252.65	125	33.6	287	31	9.4	5.6	0.26	10.1
0	2	53	9.47	8.76	1.09	0.61	6.99	12.49	6.92	79.76	128	14.1	115	11.8	1.03	23.5	3.11	17	5.46	18.1199	38	24.3	6.6	4.51	1.12	35.3	6.98	59.1	2.18	3030.2	19112	0.0291785	MM	28.1	63.4	1.3	5.32	3.87	140.1	104.7	311	89.7	86.3	220	114	20.8	14.2	0.15	13.22
0	2	30	9.73	10.06	2.18	0.48	7.31	21.7	4.8	72.7	117	12.9	301	11.8	1.03	18.8	2.06	19.4	2.85	36.05	306	348.1	8.2	5.22	1.53	43.4	6.65	54.7	2.37	277.8	18480	0.0237327	MM	27.6	71	1.6	5.22	3.5	139.7	103.8	229.3	128.7	525.6	410	72	16.2	8	0.3	9.8
0	1	25	9.88	11.16	1.15	0.5	9.46	10.32	4.46	84.83	150	13.12	178	11.9	1.04	27.8	3.44	17.3	0.2	19.6166	58.3	29.1	4.1	6.2	1.67	46.8	7.9	73.6	2.4	166.1	1111	0.0222222	MM	27.8	74.6	1.7	3.04	3.45	139.2	102	348	98.5	65.8	242	66	11.6	7.5	0.18	9.96
0	1	63	10	4.23	1.82	0.43	1.88	43	10.2	44.5	138	11.9	150	13.9	1.22	31.2	2.28	17.9	0.35	18.01	16.5	16.6	8.6	2.72	0.73	36.5	5.58	70.8	2.14	53.1	655	0.0334247	MM	25.9	62.4	1.4	4.83	3.35	138	102.3	263	66.2	51.4	184	35	21.7	13.1	0.19	12.7
0	2	55	10.21	7.08	0.76	0.16	6.11	10.7	2.3	86.3	101	12.2	122	13	1.13	26.1	4.54	16.4	2.73	44.833	290.8	37.7	11.9	3.49	1.51	31.8	2.72	33.8	1.94	45.1	192	0.0355346	MM	20.3	52.1	1.6	10.5	4.57	134	98.1	88	136.8	200.3	281	27	26.9	15	0.13	10.8
0	2	48	10.5	5.1	1.03	0.27	3.74	20.2	5.2	73.3	127	12.5	156	14.7	1.27	38.3	2.43	17.1	1.54	20.19	639.1	211.8	19.1	3.77	0.47	33.4	3.7	45.4	1.98	1541.8	1902	0.038024	MM	21.8	55.2	1.5	4.1	3.8	136	102	143	177	315.4	203	29	30.3	11.2	0.16	10.6
0	2	81	10.56	4.79	1.84	0.29	2.47	38.4	6.1	51.5	100	12.6	103	12.4	1.08	29.6	3.74	14.8	0.87	15.83	29.3	36.7	1.6	6.14	1.3	35.7	3.72	59.7	2.23	471.8	3668.4	0.0302521	MM	34.4	70.1	1	9.11	4.21	141.2	104.7	234	87.6	18.3	260	144	5.3	3.7	0.13	12.9
0	1	77	10.7	14.45	1.29	0.53	12.53	8.9	3.7	86.7	147	12	295	12.4	1.09	29.3	4.58	16.7	2.26	37.4	9.6	17.7	3.1	3.05	2.03	35.3	5.92	65.8	2.23	2404.3	15385	0.0308782	MM	33.9	69.2	1	9.24	3.59	134.5	97	375	95.7	37.9	251	25	8.3	5.2	0.27	9
0	1	49	10.75	7.52	1.33	0.47	5.66	17.7	6.3	75.3	173	12	193	11.5	1	27.1	2.38	18.4	0.65	24.025	118.8	48.6	4.6	4.41	1.43	37.3	4.53	72.6	2.2	1365.9	11067	0.0268097	MM	21	58.3	1.8	4.7	3.77	141.8	109.8	235	94.2	252.9	202	54	10.5	5.9	0.18	9.5
0	2	56	11.2	8.47	0.66	0.59	7.2	7.8	7	85	134	12.2	176	12.8	1.12	26.1	3.08	18.5	1.13	34.6087	570.2	397.6	10.9	5.34	0.52	41.3	4.38	61.5	2.16	1005	14717	0.0271186	MM	23.2	64.5	1.8	6.21	3.94	142.4	107.3	230	248.6	568.1	378	59	24.8	13.9	0.2	11.5
0	1	51	11.27	11.01	0.74	0.5	9.77	6.7	4.5	88.7	148	12.3	229	11.7	1.02	21.7	1.72	19.5	0.86	4.48	50.6	49.9	10.2	4.37	1.95	44.9	5.64	60.3	2.3	427.5	9827	0.0227171	MM	22.6	67.5	2	6.6564	3.92	138.3	102.7	334.334	77.8	94.8	207	66	21.8	11.6	0.23	10.3
0	2	52	11.3	4.84	1.19	0.31	3.29	24.69	6.4	67.95	133	12.75	101	12.9	1.13	28.2	2.79	16.4	0.35	11.75	12.9	14.1	6.3	4.63	1.98	35.8	6.39	62.1	2.11	209.9	294	0.0315642	MM	22.6	58.4	1.6	3.85	3.42	137.5	105.8	196	53.9	12.1	183	41	16.5	10.2	0.1	10.3
0	1	29	11.3	7.19	0.86	0.53	5.76	11.97	7.32	80.07	122	13.22	204	14.8	1.3	26.7	4.12	18.7	9.76	23.14	12.4	18.9	7.4	5.41	3.51	28	5.62	58.6	1.88	406.684	1760.6	0.0464286	MM	28.8	56.8	1	11.66	4.01	136	98.7	352	95.1	59.1	623	38	14.6	7.2	0.19	9.45
0	2	53	11.5	9.94	2.23	0.72	6.82	22.4	7.2	68.6	142	14	438	11.7	1.02	28.1	3.47	17.5	1.38	27.56	35.7	29.8	5.4	3.37	2.74	37.6	3.21	40.9	2.44	70	192	0.0271277	MM	28.7	66.3	1.3	4.46	4.43	141	104	247	139.9	165.4	170	27	9.4	4	0.5	11.4
0	1	52	11.6	9.9	2.77	0.51	6.39	28.1	5.2	64.7	126	13.4	223	14	1.22	27.8	3.79	17.9	0.66	1.27	48.4	29.3	4.4	5.04	1.49	37.3	5.73	56.7	2.08	46.3	716	0.0327078	MM	29	66.3	1.3	5.22	4.07	139.5	103.8	549	120.5	94.5	217	15	8.2	3.8	0.24	10.9
0	2	61	11.7	11.5	1.27	0.63	9.59	11	5.49	83.34	131	12.81	243	11.6	1.01	27.1	2.28	19	0.82	16.28	25.3	23.8	5.1	5.17	0.59	38	3.44	68.8	2.05	448.214	876	0.0265789	MM	29.5	67.5	1.3	9.73	3.8	136.6	103.6	232	89.7	52.6	258	109	12.4	7.3	0.24	9.7
0	1	68	11.72	11.52	1.01	0.55	9.84	8.74	4.75	85.47	132	13.88	169	13.3	1.16	27.1	4.45	17.8	1.5	25.96	293.9	174.1	13.4	3.35	0.92	35.3	11.25	119.4	2.09	3783.1	6963.37	0.0328612	MM	24.5	59.8	1.4	5.02	4.39	140.3	104.7	317	128.4	579.4	232	51	31.3	17.9	0.13	7.95
0	2	60	12	8.46	0.85	0.56	6.85	10	6.6	81	119	13.2	160	12.1	1.05	25.4	3.53	18.5	4.23	30.41	105.6	82.8	7.4	5.75	3.21	44.9	5.96	91.7	2.47	900.5	7804	0.0233853	MM	34.2	79.1	1.3	6.02	4.22	140.3	107.8	425	167.9	147.9	282	114	16.1	8.7	0.2	12.5
0	2	51	12	13.38	0.62	0.9	11.81	4.6	6.7	88.3	158	12.6	307	11.9	1.04	25.4	3.59	18.2	2.75	120.1	599.4	597.8	64.9	5.2	0.83	41.6	2.66	39.9	2.28	991.8	10695.4	0.025	MM	26.7	68.3	1.6	7.05	3.59	137.6	101.9	148	553.9	1036.3	568	29	84.5	19.6	0.37	12.2
0	2	26	12.1	12.7	1.22	0.79	10.66	9.6	6.2	84.1	159	13.9	212	13.5	1.18	27.6	4.17	19.5	4.53	1.35	41.6	25	7	2.35	1.32	37.3	5.44	46.1	2.03	3500	8636.89	0.0316354	MM	20.6	57.9	1.8	7.5	4.15	146.2	112.3	90	88.5	101.6	783	29	16	9	0.27	12.7
0	2	41	12.2	8.82	0.53	0.42	7.74	6	4.8	87.8	123	12.3	405	12.5	1.09	25.8	3.55	17	0.81	29.16	336.7	95.3	16.4	4.98	1.34	35.9	1.79	42.3	2.08	68.4	5139.36	0.0303621	MM	21.4	57.3	1.7	5.6	4.66	136.3	106.3	115	205.2	633.4	139	17	28.8	12.4	0.42	10.5
0	2	39	12.3	18.01	1.51	0.31	16.15	8.4	1.7	89.7	150	14.5	241	12.8	1.11	26.4	3.6	19.4	2.6	1.91	193.1	123.2	6.1	3.97	1.39	35.1	3.14	62.3	1.86	1099	19785	0.0316239	MM	26.1	61.2	1.3	8.01	4.15	141.5	107.7	244	86.6	299.4	291	56	13.5	7.4	0.31	12.8
0	1	41	12.4	14.2	2.7	1.12	10.24	19.1	7.9	72.3	144	12.7	228	13	1.13	30	2.9	17.9	0.39	7.98	52.2	32.9	6.4	4.73	2.43	36.2	3.69	69	2.27	866	2258.97	0.0312155	MM	35.3	71.5	1	4.07	3.85	137.4	103.6	380	75.4	83.2	182	54	13.9	7.5	0.25	11.1
0	2	53	12.9	12.43	2	0.63	9.76	16.12	5.1	78.51	131	12.7	263	13.6	1.18	26.2	3.15	18	2.0443	14.48	36.4	26.2	2.5	4.76	1.52	34.2	5.4	51.8	2.17	784.533	3623.96	0.0345029	MM	28.6	62.8	1.2	5.04	3.2	141	106	340	102	45.4	178	38	7.8	5.3	0.29	11
0	1	71	13.1	4.57	1.13	0.49	2.36	24.7	10.7	51.6	121	12.1	155	13	1.13	28.9	3.3	17.3	0.48	20.92	7	16	3.4	3.86	0.91	32.7	4.66	59.4	2.16	63.8	3385.27	0.0345566	MM	28.4	61.1	1.2	4.21	3.59	138.7	105.2	300	58.1	14.6	224	50	9.3	5.9	0.17	11
0	1	86	13.2	26.76	2.86	0.94	22.96	10.7	3.5	85.8	173	12.9	121	15.6	1.37	30	4.63	17.2	3.44	41.75	324	174.7	12.1	3.39	0.53	32.9	8.42	100.4	2.08	412.3	1488	0.0416413	MM	23.3	56.2	1.4	8.46	3.92	135.3	100.4	279	156	152.1	320	73	24.5	12.4	0.15	12.2
0	2	30	13.3	5.87	1.64	0.46	3.48	27.91	7.92	59.34	121	12.68	204	11.9	1.04	26.2	3.41	18.2	1.96	14.8439	82.6	29.8	2.5	7.14	1.53	38.9	2.53	44.6	2.26	108.5	253	0.0267352	MM	22.2	61.1	1.8	4.49	3.72	139.5	105.4	268	102.7	183.7	197	25	8	5.5	0.19	9.54
0	2	48	13.4	4.95	1.52	0.31	3.07	30.7	6.3	62	111	13.2	245	12.1	1.05	26.1	3.78	17.1	0.32	22.69	150.1	27.9	8.5	3.54	1.05	39.3	4.49	58.8	2.31	222.2	2608.14	0.0267176	MM	27.8	67.1	1.4	4.23	3.81	142	107.4	153	131.8	168	156	55	17.3	8.8	0.27	11.2
0	1	52	13.4	14.3	1.26	0.71	12.27	8.8	5	85.9	124	12.6	260	15.3	1.34	28.8	6.49	16.8	17.93	8.94	9.3	14.9	4.5	5	1.84	29.1	6.93	54.7	2.05	44.7	175	0.0460481	MM	27.4	56.5	1.1	19.92	4.14	137.5	105.5	335	97.6	57	400	73	9.6	5.1	0.28	10.9
1	2	67	13.56	14.15	0.17	0.81	13.13	1.2	5.7	92.8	119	14.1	349	13.9	1.22	44.8	1.48	20.7	1.01	147.982	16.5	40	10.7	4.23	2.55	35.6	9.1	62.8	2.03	1292	58	0.0342697	121/40%	19.8	55.4	1.8	8.23	4.16	143.8	97.7	266	254.8	1178.4	476	150	15.7	5	0.38	10.8
0	2	68	13.7	3.2	1.11	0.25	1.69	35.23	8.08	53.52	125	15.01	161	12.6	1.1	28.5	2.49	17.9	1.42	22.2	23.4	45.5	6.2	6.09	0.77	38.6	6.98	62.5	2.28	390.6	479	0.0284974	MM	33.5	72.1	1.2	5.03	5.28	139.3	104.4	257	100.2	21.4	209	117	20.1	13.9	0.17	10.36
0	2	43	13.9	3.65	0.53	0.15	2.94	14.5	4.1	80.6	93	16.7	119	15.3	1.32	33.2	5.01	16.3	2.51	13.1	5.4	11.7	4.3	1.47	2.08	35.3	2.8	49.2	2.27	195	570	0.0373938	MM	32.1	67.4	1.1	10.76	3.9671	138.097	103.939	183	78.1	30.2	183	16	7.4	3.1	0.12	10.4
0	1	62	14.08	5.73	1.07	0.39	4.21	18.7	6.8	73.4	110	16.6	84	11.9	1.04	21.3	1.58	18.9	0.69	31.59	30.4	69.9	11	4.11	1.01	43.8	7.72	60.1	2.43	1976	931	0.0237443	MM	29	72.8	1.5	12.85	3.7	135.4	101.8	215.3	115.1	753.2	183	45	23.2	12.2	0.09	11.3
0	1	55	14.1	10.38	0.6	0.4	9.36	5.8	3.9	90.2	137	12.5	173	13.7	1.2	33	2.36	18.5	0.99	10.94	38.2	25	2.6	3.66	1.54	35.4	1.65	62.6	2.13	4139.7	68	0.0338983	MM	18.1	53.5	2	4.12	3.61	142.1	106	252	82.1	147.1	177	36	5.9	3.3	0.17	9.8
0	1	25	14.1	10.6	1.81	0.99	7.59	17	9.3	71.4	141	14.2	222	13.8	1.21	30.8	6.95	14.7	1.55	12.8	12	12.8	6.3	5.47	2.42	32.8	5.3	56.5	2.02	297.3	1680.18	0.0368902	MM	21.9	54.7	1.5	10.54	3.4	137.3	103.3	278	61.1	18.2	221	30	18.6	12.3	0.22	9.9
0	2	75	14.21	8.15	1.06	0.59	6.49	13	7.2	79.6	126	12.9	198	12.3	1.07	23.9	3.08	17.4	1.32	27.4343	280.7	316.4	7.1	5.27	1.15	37.3	6.66	67.1	2.11	408.2	830	0.0286863	MM	27.2	64.5	1.4	5.58	3.77	141.1	104	220	192.3	249.4	366	38	19.6	12.5	0.22	11.2
0	1	31	14.5	15.05	1.01	0.71	13.27	6.7	4.7	88.2	163	13.6	217	14.9	1.33	35.4	7.42	14.8	4.41	23.965	55.4	55.2	10.6	3.03	2.19	38.3	6.47	54.2	2.08	452.7	3129.88	0.0347258	MM	20.2	58.5	1.9	11.17	3.87	138.5	101.8	169	126.9	139.3	563	31	15.9	5.3	0.26	11.8
0	2	47	14.8	5.3	1.12	0.21	3.89	21.1	4	73.4	119	12.7	239	11.9	1.03	22.1	4.05	17.4	8.77	39.2498	8.3	30.1	1.9	3	1.54	28.5	7.62	60.6	2.02	117.1	8023.51	0.0361404	MM	38.3	66.8	0.7	4.77	3.2	139.3	106.2	252.8	55.5	9.5	309	22	4.2	2.3	0.25	10.5
0	2	73	14.8	9.5	0.77	0.49	8.22	8.13	5.13	86.52	133	13.03	138	13.7	1.2	27	3.5	18	2.37	7.3	19.2	32	7.5	4.4	0.74	34.1	4.31	53.2	2.02	202.5	840	0.0351906	MM	26.1	60.2	1.3	6.21	3.8397	138.561	103.683	316	130.8	94.5	255	40	14.5	7	0.12	8.41
0	2	44	15.2	4.49	1.1	0.46	2.81	24.41	10.31	62.69	134	12.51	287	11.3	0.98	25.3	4.23	16.8	2.06	19.3111	63.4	34.8	3.1	6.81	2.43	47.5	5.04	52.4	2.33	58.9	1802.38	0.0206316	MM	27.5	75	1.7	9.3	4.29	138.5	100.3	287	101.3	208.9	235	78	8	4.9	0.32	11.02
0	2	80	15.2	5.05	0.92	0.35	3.66	18.23	6.93	72.4	129	12.85	287	13.3	1.16	23.8	2.96	18.3	4.11	44.7	430.7	462.4	16.8	3.96	0.64	35.9	6	65.2	2.31	2677	19734	0.032312	MM	25.8	61.7	1.4	6.4845	5.12	137.5	105.9	248.199	250	403	346	27	30.7	13.9	0.21	7.19
0	2	52	15.4	5.24	1.22	0.35	3.62	23.3	6.7	69	118	11.6	159	12.6	1.1	24.5	1.74	20.4	1.3	11.1274	19.2	19.3	4.4	5.68	1.4	38.9	6.97	74.4	2.37	275.6	1804	0.0282776	MM	24.7	63.6	1.6	6	3.57	140.2	107.1	252	56.9	44.5	192	63	10.9	6.5	0.18	11.1
0	1	49	15.7	3.7	0.86	0.18	2.49	23.2	4.9	67.3	125	12.8	179	13.2	1.16	27.4	4.71	16.1	2.57	16.691	45	41.8	5.6	8.26	3.16	39.2	5.3	65.2	2.13	90.9	4103.25	0.0295918	MM	24.8	64	1.6	7.58	3.96	139.8	104.8	360	76.2	63	182	40	18	12.4	0.19	10.9
0	2	24	16.2	8.9	1.54	0.38	6.9	17.4	4.3	77.9	128	12.1	245	13	1.13	33.9	2.3	17.3	0.44	29.35	14.5	15.9	7.9	4.04	0.56	43.6	5.74	51.4	2.23	1042.9	9715	0.0259174	MM	25.4	69	1.7	3.59	3.93	139.7	106.2	284	45.8	15.9	167	52	22.7	14.8	0.26	10.4
0	2	82	16.47	12.82	0.78	0.32	11.69	6.1	2.5	91.2	109	13.6	151	14.2	1.24	25.9	2.88	16.8	3.12	74.7464	217.6	205.8	50	3.98	0.61	38.4	7.41	60	2.11	1537.3	7346.98	0.0322917	MM	25.8	64.2	1.5	10.62	2.96	139.6	103.3	269	122	333.2	280	232	68.8	18.8	0.18	12
0	2	27	16.74	8.76	1.62	0.71	6.04	18.5	8.13	68.9	135	13.67	208	12.9	1.13	31.4	3	18.4	0.28	17.2499	74.8	35.4	6.9	4.24	4.76	40.9	5.7	50.6	2.19	105.1	388	0.0276284	MM	27.4	68.3	1.5	6.6259	4.27	136.2	101.4	281.008	61	61.1	140	55	17.3	10.4	0.2	9.5
0	2	77	16.8	7.68	0.71	0.26	6.67	9.2	3.4	86.8	120	14.8	187	13.7	1.19	29.4	5.32	15.7	0.69	54.72	283.7	208.7	5.3	4.27	0.37	37.2	11.28	43.7	2.29	327.8	59	0.0319892	MM	30.6	67.8	1.2	6.9	4.32	131.1	101.4	117	249.2	302.4	201	35	10	4.7	0.23	12
0	1	60	16.84	11.88	0.92	1.18	9.63	7.76	9.96	81.08	140	12.73	183	13.7	1.2	35.5	5.38	16.3	5.6	39.2702	48.5	36.8	17.1	2.92	1.01	38.6	5.4	70.4	2.29	866.277	3968.55	0.0310881	MM	30.2	68.8	1.3	4.73	4.1	138.9	104.5	150	134.5	100.6	332	39	25.5	8.4	0.14	7.6
0	2	41	16.93	4.16	1.21	0.27	2.67	29.1	6.5	64.2	107	14.2	199	13.6	1.19	30.2	2.9	18.6	0.53	14.32	5.5	13.3	2.2	4.2	2.7	33.1	3.78	34.5	2.22	3536.75	39	0.0359517	MM	28.8	61.9	1.1	13.96	4.04	142.2	109.2	215	96	21.4	112	13	5.2	3	0.22	10.9
0	2	92	17.1	6.3	1.18	0.36	4.62	18.7	5.7	73.3	103	14.2	250	13.1	1.14	27.4	3.38	17.9	3.31	8.23	20.1	33.1	2.7	6.33	1.59	30.3	3.82	101	2.04	98	163	0.0376238	99/29%	30.8	61.1	1	5.21	3.85	142.8	109.5	348	98	14.7	339	111	7.5	4.8	0.28	11.2
0	1	57	17.1	9.34	0.3	0.52	8.52	3.2	5.6	91.2	95	12.8	142	37	3.33	52.5	6.76	17.6	3.74	527.8	77.5	49.1	21.2	3.59	0.74	30.9	6.55	56.9	2.21	223.3	556	0.107767	MM	22.7	53.6	1.4	6.67	3.12	136.8	103.8	238	134.8	131.5	222	29	28.1	6.9	0.19	13.5
0	1	42	17.1	11.99	1.25	0.64	10	10.39	5.35	83.34	128	15.2	303	11.4	0.99	28.5	6.85	16.5	1.41	10.83	11.9	12.1	1.8	19.08	5.82	31.9	6.36	36.2	1.98	32.6	1407.14	0.0310345	MM	22.2	54.1	1.4	10.61	3.44	139.3	103.3	247	114.3	33.4	329	28	6.5	4.7	0.29	9.52
0	2	61	17.12	7.28	1.14	0.62	5.39	15.7	8.5	74	118	12.2	259	12.1	1.06	26.7	2.6	17.4	2.48	11.91	6.6	14.9	3.1	5.06	0.87	45.1	3.25	61.3	2.29	567.809	4243.2	0.0235033	MM	26.5	71.6	1.7	4.99	3.99	142.3	104	203	76.9	10.5	165	69	10.3	7.2	0.28	10.8
0	2	61	17.3	6.17	1.56	0.37	4.13	25.3	6	66.9	121	12.4	227	11.8	1.03	27.3	2.69	19.4	0.24	19.43	54.9	62.9	7.5	5.65	6.55	42.7	8.37	51.4	2.46	186.1	1799.92	0.0241218	MM	29.3	72	1.5	9.36	3.64	134.7	97.9	212	109.8	37.1	244	91	31.4	23.9	0.24	10.5
0	2	66	17.4	17.02	0.95	0.82	15.1	5.6	4.8	88.7	137	12.7	138	12	1.04	22.5	3.87	17.1	0.83	28.35	16	17.7	2.9	3.85	1.1	35.3	5.47	57.4	2.28	636.3	4503.2	0.0294618	MM	21.5	56.8	1.6	7.7	4.61	140.4	107.8	194	59.5	10.4	223	26	7.8	4.9	0.19	13.5
0	2	68	17.68	18.4	0.48	0.51	17.38	2.6	2.8	94.5	134	14.5	150	14.9	1.31	30.4	3.91	18.7	4.06	11.83	123.3	52.8	19.4	4.4	0.99	36.8	9.08	51.2	1.99	625.3	19337	0.0355978	MM	22.2	59	1.7	8.2347	3.28	136.5	102.3	172.744	124	190.9	343	38	54.2	34.8	0.2	13.5
0	1	55	17.7	5.82	1.83	0.22	3.75	31.4	3.8	64.4	129	15	263	13.1	1.14	25.2	5.01	15.4	17.02	0.66	197.7	143.2	38.4	6.14	3.33	40.2	10.08	126.5	2.31	77.7	3640.07	0.0283582	MM	34.7	74.9	1.2	5.37	4.1	140	102	448	318	346.5	271	21	53.7	15.3	0.31	11.9
0	1	31	17.74	26.81	1.1	0.88	24.8	4.1	3.3	92.5	141	12.1	226	14.9	1.31	35.4	9.11	16.8	2	37.7424	19	15.1	4.1	4.45	1.18	40.3	3.28	69.7	2.3	591.853	255	0.0325062	MM	22.8	63.1	1.8	4.28	4.24	144.1	108.8	387	101.8	47.1	118	41	11	6.9	0.26	11.6
0	1	42	17.8	7.6	1.51	0.68	5.23	20	9	69.3	94	13.2	193	14.2	1.24	30.7	4.1	17.3	1.31	14.34	10.9	18.6	3	3.97	0.84	32	3.77	77.2	2.16	97.4	405	0.03875	MM	33.5	65.5	1	5.8324	4.01	139	103.2	304.137	86.7	27.2	155	16	7.2	4.2	0.18	9.3
0	1	51	17.96	17.06	0.96	1.09	15	5.6	6.4	87.9	172	12.8	254	12	1.04	23.5	2.46	18	1.07	24.0257	68.3	46.5	4.6	5.46	1.01	43	6.82	67.7	2.33	1912.8	5296	0.024186	MM	25.1	68.1	1.7	12.93	4.8	138.4	106.2	471.8	94.7	255.2	371	83	9.5	4.9	0.29	11.3
1	1	24	18	2.72	1.24	0.12	1.33	45.6	4.4	48.9	125	13.7	73	13	1.13	35.8	1.56	20.1	2.49	11.34	101.4	77.2	5.2	1.63	2.29	32.8	4	71.3	2	278.8	6277.33	0.0344512	MM	17.5	50.3	1.9	4.9	3.76	136.3	104.1	269	57.4	108	645	22	9	3.8	0.09	12.8
0	1	64	18	7.93	0.94	0.39	6.42	11.9	4.9	81	90	14.2	85	13.4	1.17	28.5	2.89	20.3	7.35	43.4445	33.3	35.2	8.8	2.96	1.31	32.5	17.24	340.7	2.52	625	245.4	0.036	MM	33.6	66.1	1	6.09	4.86	151	99.1	317	154	191.1	340	17	15	6.2	0.1	11.4
1	2	85	18.1	9.17	2.45	0.68	5.91	26.7	7.4	64.5	91	14.1	432	12.9	1.13	27.5	4.96	17.7	1.8	50.1664	18.1	19.1	2.1	5.02	1.67	36.5	19.83	240.3	2.17	99.4	2202.25	0.0309589	MM	34.8	71.3	1	5.71	4.8	138.4	102.7	277	92.1	33.7	180	52	5.8	3.7	0.43	10
0	2	52	18.36	5.82	1.71	0.4	3.56	29.4	6.9	61.1	138	12.7	347	13.3	1.16	28.9	3.48	17.9	1	11.48	33.9	26	6.1	4.54	1.14	41.3	5.31	53.3	2.29	51	2263.51	0.0280872	MM	27.3	68.6	1.5	6.22	4.23	136.8	101.1	269	78.5	29.7	180	54	19.8	13.7	0.35	10.1
0	2	61	18.4	6.5	2.42	0.45	3.53	37.2	6.9	54.3	133	12.6	278	12.1	1.05	25.2	2.46	19.5	0.47	3.32	135.2	82.7	5.7	4.52	0.85	40	9.86	55	2.22	5209.7	7782.79	0.02625	MM	23.5	63.5	1.7	4.67	3.7	140.9	104.2	239.3	121.3	112.2	189	70	20.2	14.5	0.28	9.9
0	1	57	18.8	8.13	1.72	0.77	5.5	21.2	9.5	67.7	167	12.3	115	14.1	1.23	36.7	2.79	19.6	0.24	29.792	20.3	20.2	3.3	5.57	1.1	38	3.93	82.4	2.03	123.2	677	0.0323684	MM	27.9	65.9	1.4	9.73	4	143.2	107.9	237	51.2	29.5	152	61	11.3	8	0.14	12.4
0	1	77	19.44	7.5	1.58	0.7	5.2	21	9.4	69.4	146	14.5	147	14.4	1.25	26.9	1.85	21	1.46	16.52	17	24.7	9	3.75	0.39	34.2	10.1	61.9	2.1	5020	9396	0.0365497	MM	24.2	58.4	1.4	6.92	4	140	106	308	90	40.7	207	72	25.5	16.5	0.14	9.5
0	1	51	19.8288	5.4	1.41	0.34	3.43	26.3	6.3	63.8	139	12	213	14	1.22	28	2.54	17.1	0.4	28.07	20.7	28.1	10.4	3.26	0.85	40.2	5.97	70.1	2.32	808.7	2855.16	0.0303483	MM	29.2	69.4	1.4	4.48	4.44	143.1	105.2	278	79	44	137	147	22.1	11.7	0.21	9.8
0	2	50	20	11.33	0.92	0.51	9.89	8.1	4.5	87.3	157	13.2	198	11.5	1	20.2	4.2	16.9	1.62	45.0466	289.6	58.5	11.2	5.83	1.71	35.3	1.9	33.4	1.81	286	4475.72	0.0283286	MM	20	55.3	1.8	6.13	3.36	137	103.5	152	180	441.4	226	19	24.5	13.3	0.2	9.9
0	2	28	20.295	5.15	1.36	0.41	3.28	26.4	8	63.6	127	14.8	251	13.1	1.14	25.3	1.89	19.3	1.6087	16.1084	33.6	20.9	3.4	4.59	1.22	38.4	6.01	59.7	2.28	3086	6970.06	0.0296875	MM	25.8	64.2	1.5	3.3	3.55	140.3	106.7	183	178.4	207.2	194	45	7	3.6	0.26	10.3
0	2	22	20.56	9.69	2.41	0.78	6.46	24.9	8	66.7	129	13.5	265	14.1	1.24	36.2	1.85	21.1	4.74	43.57	213.2	73.4	9	3.09	0.38	39.4	6.14	50.8	2.2	4450	25364	0.0314721	MM	21.3	60.7	1.85	4.19	4.3	136.7	101.8	120.3	105.3	225.4	220	49.3	20.5	11.5	0.28	10.6
0	1	66	20.6	7.01	0.63	0.68	5.62	9	9.7	80.2	128	12.5	118	14.6	1.3	35.5	3.93	15.7	0.59	14.6	10.8	14	5.4	3.28	1.4	31.1	29.23	542.1	2.05	74.8	2060.37	0.0418006	MM	21.6	52.7	1.4	4.42	3.98	135.2	100.3	570	63	18.4	288	22	12.2	6.8	0.15	12.9
0	2	30	20.91	20.96	0.96	1.28	18.49	4.6	6.1	88.2	158	14.9	240	13	1.14	29.2	6.13	16.7	8.23	25.03	55	22.5	4.1	3.14	1.21	30.3	4.12	45.6	1.93	1912.1	17188	0.0376238	MM	21	51.3	1.4	8.16	5.2083	135.884	103.204	237	177.6	228.2	439	32	9.1	5	0.33	13.7
0	2	44	20.98	18.45	0.77	0.89	16.75	4.2	4.8	90.8	130	12.4	126	14.3	1.25	28.9	6.01	16.3	9	16.95	13.4	41.9	1.9	5.17	1.59	33.4	2.72	65.8	2.15	217.9	3986.41	0.0374251	MM	25.9	59.3	1.3	5.97	4.21	138	105.8	211	91.5	36.3	274	23	7.1	5.2	0.16	12.9
0	2	70	21.469	5.3	1.23	0.25	3.68	23.2	4.7	69.4	127	13.3	188	14.4	1.25	31.6	3.06	19.3	2.34	20.77	73.1	133.6	4.2	4.08	2.24	37	3.38	44.1	2.31	92.5	1802.86	0.0337838	MM	30.3	67.3	1.2	5.29	2.98	143.8	103.7	405	185.9	132.5	325	77	10.1	5.9	0.21	11.1
0	1	28	22	11.32	1.51	0.74	9.04	13.3	6.5	79.9	137	15.4	294	14.1	1.23	30.1	1.22	21.6	29.69	48.6981	601.1	66.1	13.1	4.18	1.68	31.9	10.5	98.9	2.02	62	3321.61	0.038558	MM	25	56.9	1.3	8.76	5.21	141	105.9	603	134	59.9	449	157	30.2	17.1	0.31	10.5
0	1	62	22	15.8	0.98	0.9	13.9	6.2	5.7	88	126	12.9	147	12.9	1.13	27.6	3.46	18.5	4.1	14.68	22.8	25.1	22.5	2.5	0.63	27.3	6.55	59.5	1.89	197.9	1758	0.0413919	MM	19.7	47	1.4	6.82	3.3	143.6	107.9	159	88.9	90.8	389	209	34.2	11.7	0.15	10
0	2	53	23.0798	7.13	1.3	0.38	5.29	18.18	5.34	74.22	136	12.55	209	11.8	1.03	29.2	2.27	19	0.25	13.4892	32.6	36.2	3.3	3.56	1.44	36.7	3.99	65.6	2.11	113	1246.97	0.0280654	MM	27.6	64.3	1.3	7.62	4.18	137.5	103.4	243	92.4	33	188	47	9.9	6.6	0.23	10.78
0	1	46	23.08	4.12	1.52	0.23	2.27	36.9	5.6	55.1	139	12.6	108	11.9	1.04	30.6	2.89	17.1	0.3	24.2489	38.9	29.1	6.1	2.85	1.21	39.1	5.81	68.4	2.35	1340.8	8139.84	0.0265985	MM	19.9	59	2	4.52	3.77	138.6	102.7	196	122.7	142.8	186	42	15.5	9.4	0.14	12.9
0	2	56	23.14	5.59	1.09	0.44	3.96	19.5	7.9	70.8	115	12.3	248	13.1	1.14	26.8	4.4	16.1	0.73	5.03	13.6	17	3.5	7.72	1.94	40.4	6.56	64.8	2.28	263.529	164	0.0282178	MM	24.8	65.2	1.6	7.84	4.47	140.1	104	268	69	37	200	41	12.7	9.2	0.25	10
0	2	21	23.26	12.12	1.53	0.62	9.91	12.6	5.1	81.8	131	14.8	236	13.8	1.21	29.2	1.01	21.6	4.92	5.45	5.3	19.7	1.6	3.59	1	34.9	8.35	46.3	2.19	46	9426.61	0.0346705	MM	27.4	62.3	1.3	4.18	4.22	141.3	104.8	183	48	8.2	299	28	3.5	1.9	0.31	13
0	1	31	23.3941	4	1.48	0.38	1.9	37.4	9.6	48	156	12.7	149	12.4	1.08	32.6	2.28	19.4	0.12	47.1448	415.1	233.4	11.6	4.26	2	42	3.95	72.3	2.38	135.9	4129.93	0.0257143	MM	28.9	70.9	1.5	6.33	4.1	140.9	104.4	377	613.4	990.6	222	36	20	8.4	0.19	13
0	1	43	23.4	10.08	1.13	0.68	8.22	11.2	6.7	81.5	131	15.3	210	13	1.13	27.5	1.87	18.5	3.42	23.647	46.2	33	9.9	4.14	5.17	39.4	2.73	48.1	2.28	64.6	1901.18	0.0286802	MM	20.2	59.6	2	7.25	4.21	137.4	100.3	184	170.4	232.3	250	127	24.2	14.3	0.24	11.4
0	2	63	23.5646	2.16	1.19	0.18	0.73	55.11	8.3	33.82	113	13.5	236	11.4	0.99	27.9	2.92	18.7	0.32	10.28	257.6	159	4.7	4.86	0.84	36.3	5	40.2	2.21	527.9	4464.55	0.0272727	MM	27	63.3	1.3	7.35	3.8	139	104	235	303	546.1	209	23	11.5	6.8	0.25	10.4
0	1	43	23.6	9	1.65	0.92	6.24	18.4	10.3	69.6	135	12.6	246	12.6	1.1	27.4	4.66	17.1	0.78	10.32	131.9	85.6	5.8	5.6	2.95	39.4	3.83	74.6	2.32	257	208	0.0279188	MM	34.2	73.6	1.2	6.948	4.05	137.7	101.4	357.015	135.8	144.7	325	78	16.9	11.1	0.29	11.9
0	1	57	23.7041	5.2	1.5	0.43	2.98	28.8	8.3	57.3	135	11.5	261	14.2	1.26	27.5	3.55	17	0.28	8.5	19.6	22.5	4.9	4.75	1.65	39.6	3.88	88.3	2.27	96.2	2280.18	0.0318182	MM	29.5	69.1	1.3	5.35	3.74	140.5	104.9	369	77	46.2	168	113	12.8	7.9	0.27	10.3
0	1	52	23.89	7.22	1.82	0.55	4.56	25.2	7.62	63.2	134	13.53	154	12.1	1.06	29.2	5.62	16.2	0.54	26.3194	226.9	130.9	8.6	4.82	1.57	40.9	5.31	64.4	2.21	1584.4	5683.07	0.0259169	MM	24.7	65.6	1.7	4.17	4	139.1	104.4	525	126.4	433.5	258	127	17	8.4	0.17	10.94
0	1	64	24	5.7	1.15	0.55	3.63	20.1	9.6	63.3	128	14.6	295	14.5	1.27	28.7	3.39	18.7	6.62	19.5306	26.3	27.7	3.2	4.1	0.69	37.1	7.39	74.8	2.3	527.939	2819.71	0.0342318	MM	33.4	70.5	1.1	3.75	4.34	142.8	107.7	404	110.3	47.1	219	33	7.8	4.6	0.32	10.7
0	1	90	24.3	14.33	0.57	0.77	12.97	4	5.4	90.5	128	11.9	177	12.1	1.05	26.5	2.51	17.3	1.58	31.5217	14.7	24.1	4.9	4.72	0.52	35.9	8.23	85.9	2.14	898.8	1065	0.0292479	MM	18	53.9	2	8.59	4.45	141.6	107.7	357	48.2	17	213	47	13.8	8.9	0.2	11.3
0	2	45	24.35	8.65	1.44	0.61	6.51	16.63	7.1	75.22	118	12.96	194	12.9	1.13	24.8	7.73	16.2	6.19	29.32	17.1	27.6	4.6	4.86	1.67	28.4	6.97	60.3	1.84	508.8	1550.14	0.0397887	MM	26.6	55	1.1	12.93	3.5	138.2	102.1	263	75.3	55.6	280	36	9.5	4.9	0.19	9.8
0	1	41	24.45	12.39	1.26	1.07	10.04	10.2	8.6	81	118	14.1	57	12.8	1.11	35.8	2.19	21.3	8.62	28.35	97.2	109.3	8	4.43	4.75	32.3	17.46	204.8	1.96	787	4781.62	0.0343653	MM	24.5	56.8	1.32	10.8	3.7	144	107.1	1061.9	88.5	43.8	712	100.1	23.1	15.1	0.07	11.6
0	1	47	24.57	5.68	1.23	0.55	3.77	21.7	9.7	66.3	135	12.8	158	12.6	1.1	26.5	3.62	17.3	1.62	30.61	17.2	23.9	3.4	5.8	2.3	37.1	7.59	79.9	2.19	345	2652	0.0296496	MM	28.5	65.6	1.3	7.7	3.97	129.4	98	401	47	60	253	108	10.5	7.1	0.16	10.1
0	2	76	24.6731	4.3	1.07	0.45	2.58	24.9	10.5	59.9	128	13	241	11.4	0.99	24.3	2.81	19.1	1.94	1.74	32.2	45	6	6.99	2.34	30.4	4.96	63.5	2.04	452.803	2335.51	0.0325658	MM	27.9	58.3	1.1	4.59	3.88	139	104	134	95.7	149.2	173	32	13.4	7.4	0.24	10
0	2	33	24.71	17.32	2.23	0.99	13.91	12.9	5.7	80.3	118	16.7	327	12.8	1.12	25.5	2	18.6	9.29	32.3	18.5	27.1	2.5	7.35	8.01	33.9	6.02	50.2	2.43	457	6000	0.0330383	MM	44.6	78.5	0.8	9.52	4.11	135.7	97.7	215	149	41.4	430	182	7.5	5	0.31	9.6
0	1	22	24.77	6.37	1.69	0.32	4.24	26.5	5	66.6	160	11.4	205	13	1.13	31.7	3.87	17.7	0.33	7.02	12.8	18.4	5.6	2.89	0.66	43.8	2.43	75.7	2.41	36.3	293	0.0257991	MM	23.3	67.1	1.9	3.93	4.32	142.3	107.1	329	72.5	20.8	215	76	13	7.4	0.22	10.8
0	2	63	24.8544	5.7	1.36	0.4	3.89	23.8	7.1	68.2	113	13.4	171	11.4	0.99	26	2.32	18.6	0.29	4.58	32.4	18.4	3.4	7.26	2.54	42.6	5.3	69.5	2.31	64	756	0.0232394	MM	27.3	69.9	1.6	4.71	4	138	102	405	91	171.6	231	66	11.3	7.9	0.18	10.3
0	2	85	24.8751	3.07	1.01	0.37	1.57	32.9	12.1	51.1	116	14.6	181	11.8	1.03	27.4	2.99	16.5	3.09	11.28	14.6	20.2	6.3	3.75	1.96	37.2	5.04	85.5	2.09	592.987	3430.26	0.0276882	MM	22.5	59.7	1.7	6.21	3.65	143.2	107.2	325	66.5	61.1	198	71	11.5	5.2	0.22	12.2
0	1	49	24.9	7.81	1.32	0.38	5.94	16.9	4.9	76.1	152	12.8	165	11.5	1	29.7	4.03	15.2	0.22	39.14	422.7	242.1	13.3	3.32	1.09	36.8	6.8	65.3	2.09	343.825	2554	0.0271739	MM	24.8	61.5	1.5	5.63	3.8	140	105	271	102	543.6	268	151	31.4	18.12	0.18	11.1
0	1	41	24.9	20	2.62	1.62	15.66	13.1	8.1	78.3	99	12.5	47	16.3	1.43	38.2	1.65	30.2	17.5	71.35	100.5	91.8	3.6	3.06	3.82	26.4	22.16	745.4	1.81	494.7	4413.84	0.0541667	MM	23.7	50.1	1.1	5.03	3.45	136	101.1	462	87.9	38.1	867	86	8.2	4.6	0.06	12.1
0	2	68	25.26	5.84	1.15	0.47	4.03	19.69	7.97	69.04	124	12.67	268	12.4	1.09	27.1	4.7	16.2	0.55	61.47	23.3	20.2	2.3	4.45	1.8	38.8	2.97	69.4	2.41	632.2	4238.21	0.0280928	MM	23.7	62.5	1.6	5.19	4.35	142.6	107	233	66.9	65.4	146	54	6.9	4.6	0.21	7.74
0	2	47	25.2657	1.79	0.5	0.15	1.1	27.9	8.4	61.5	69	12.8	88	14.3	1.26	32.6	2.01	17.4	2.35	28.69	14.8	27.7	6.1	3.52	0.74	38.6	4.1	45.9	2.13	78	394	0.0326425	MM	31.6	70.2	1.2	5.48	4.13	139.6	107.6	287	106	39.3	208	74	16.3	10.2	0.09	10
0	1	53	25.4812	3.4	0.75	0.27	2.3	22.1	7.9	67.6	104	15.9	168	12.4	1.09	26.7	2.52	17.2	0.1	4.4	15.3	17	8.6	3.26	1.58	42.4	5.96	66.3	2.19	48	2194.97	0.0257075	MM	18.9	61.3	2.2	5.09	3.83	140.7	105.9	398	109.7	102.6	133	28	20.9	12.3	0.19	11.5
0	2	48	25.5162	4.6	1.02	0.19	3.23	22.2	4.1	70.2	117	13.3	152	13.7	1.2	29.9	1.94	21.1	0.99	18.96	10.8	15.8	4.8	3.95	0.7	35.3	7.27	51.8	2.15	1078	4611.89	0.0339943	MM	27.1	62.4	1.3	5.74	4.17	138.7	103.4	267	111.9	25.7	171	70	14.5	9.7	0.16	10.8
0	2	47	25.6	4.72	1.06	0.22	3.35	22.5	4.7	70.9	113	12.7	91	12.9	1.13	26.1	4.33	15.7	1.71	18.2344	11.7	18.1	3.4	6.17	2.12	35.2	3.39	58.9	2.11	90.4	1450.03	0.0321023	MM	28.3	63.5	1.2	11.45	4.65	134.1	99.9	437	61.1	13.6	211	23	13.7	10.3	0.12	13.8
0	2	65	25.71	8.02	1.36	0.37	5.84	17	4.6	72.8	126	12.7	179	12.5	1.09	27.6	2.41	18.3	7.58	6.12	35.7	25.3	3.9	3.61	1.21	33.7	4.27	68.6	2.19	615.873	3137	0.0323442	MM	20.6	54.3	1.6	5.55	3.35	145.4	111.1	422	100.8	55.8	201	38	10.3	6.4	0.19	10.7
0	2	48	25.78	6.12	2.01	0.52	3.46	32.8	8.5	56.5	124	11.6	27	12.3	1.07	34.4	2.07	20.2	2.92	10.12	49.4	59.4	6.4	3.4	2.32	31.5	19.38	285.2	1.86	228.5	67	0.0339683	MM	26.4	57.9	1.2	9.46	3.56	132.6	96.1	399	71.7	10.2	647	167	14.4	8	0.04	13.8
0	1	63	25.8373	6.74	2.49	0.44	3.64	36.95	6.54	54.08	173	14.01	206	13.3	1.16	27.2	2.64	18.1	0.43	9.84	17.7	22.2	6.8	5.37	1.86	43.6	10.5	87.3	2.35	788.634	4244.38	0.0266055	MM	22.2	65.8	2	4.59	4.12	142.7	105.1	272	73.9	25	217	55	22.6	15.8	0.18	8.7
0	2	53	25.9	4.7	1.21	0.29	2.97	25.7	6.2	63.2	111	12.3	362	13.8	1.21	24.6	2.69	17.4	19.85	8	11.8	23.6	3.6	2.78	2.51	35.2	3.24	49.1	2.23	163	3314.95	0.034375	MM	29.1	64.3	1.2	7.2812	4.26	136.2	103.4	225.594	76	40.5	272	26	8.2	4.6	0.34	9.5
0	2	61	25.9	9.09	1.44	0.6	6.99	15.8	6.6	76.9	115	14	183	12.9	1.13	23.4	2.19	20.1	2.61	17.6569	21.5	19.7	4	3.88	2.31	37.8	5.94	58.1	2.38	1412.3	6875.77	0.0298942	MM	34.2	72	1.1	4.28	3.62	141.5	104.5	239	77.9	65.5	226	32	11.2	7.2	0.2	10.7
0	1	31	25.9	12.77	0.77	0.68	11.31	6	5.3	88.6	156	13.5	277	11.5	1	25.2	3.24	16.9	1.62	13	51.6	33.4	3.6	6.12	2.13	39.3	5.49	103.7	2.18	640.302	4395.19	0.0254453	MM	24	63.3	1.6	4.46	3.65	141	105.3	373	93.8	357.9	294	55	9.8	6.2	0.28	10.1
0	2	19	26.1	6.72	2.86	0.29	3.47	42.6	4.3	51.7	133	12.2	298	13.3	1.16	30.7	3.12	16.8	1.33	18.8863	3.4	8.8	3.6	4.5	0.72	37.4	4.49	50.3	2.36	238	5059	0.031016	MM	29.9	67.3	1.3	5.8617	4.26	140.9	110.5	277.628	63	11.4	164	41	8.8	5.2	0.33	11
0	2	31	26.1	13.71	1.77	0.91	11.01	12.88	6.63	80.29	129	14.2	262	13.1	1.14	27.9	5.89	17.3	4.04	1.35	84.7	30.9	6.8	4.82	1.04	37.6	3.28	43.6	2.03	1242	5848.27	0.0303191	MM	29.1	66.7	1.3	10.7	4.4	135.2	100	420	81	180.4	270	33	16.4	9.6	0.24	8.97
0	2	20	26.1065	3.09	1.04	0.22	1.82	33.7	7.1	58.9	108	18.2	153	13.9	1.22	29.3	1.23	19.3	0.45	12.27	9.4	18.6	8.5	5.28	0.91	41.3	0.81	35.3	2.23	691.746	4203.13	0.02954	MM	22.8	64.1	1.8	5.38	3.19	138.6	98.7	63	44	10.2	177	34	20.6	12.1	0.17	11.2
0	2	56	26.2	4.04	1.45	0.18	2.29	35.9	4.5	56.7	113	14	152	11.7	1.02	24.3	4.72	17	0.53	8.5	27	28.9	3.5	4.76	7.42	37.7	7.55	45.9	2.39	103	3261.65	0.0270557	MM	27.8	65.5	1.4	10.64	4.1	143.4	106.9	170	80.5	83.7	208	39	11.4	7.9	0.18	11.8
0	1	70	26.4	4.5	0.79	0.59	2.85	17.6	13.1	63.3	109	16.5	181	11.5	1	29.1	3.68	17.5	1.07	14.15	77.3	37.8	4	4.94	1.17	36.8	6.54	67.7	2.06	3559.3	15770	0.0271739	MM	24.9	61.7	1.5	3.97	3.92	141	106.9	390	138.1	163.3	173	115	10.8	6.8	0.21	11.3
0	1	60	26.521	7.4	2.93	0.5	3.67	39.6	6.8	49.7	146	13.2	196	11.8	1.03	29.3	1.96	18.8	0.29	8.99	17.1	14.9	4.7	4.5	0.78	37	5.21	83.4	2.16	430.308	3369.54	0.0278378	MM	20.6	57.6	1.8	4.88	3.72	142.9	107.6	404	107.2	13.5	170	103	10.8	6.1	0.23	11.7
0	2	34	27	5.92	0.94	0.49	4.48	15.9	8.3	75.6	94	14.6	90	14.9	1.31	33.6	8.68	15.2	7.13	21.57	18.8	61.3	13.7	3.76	3.99	36.5	12.7	98.2	1.64	211.5	645	0.0358904	MM	19.7	56.2	1.9	18.02	3.9377	141.321	107.411	387	35	28.1	723	3742	27.3	13.6	0.12	13.6
0	2	55	27.0997	3.5	1.99	0.24	1.08	57.2	6.9	31	129	14.9	128	11	0.96	25.8	2.83	18.6	0.3	18.95	318.2	187.5	7.8	6.41	1.53	41.5	4.49	64.6	2.38	685.2	184	0.0231325	MM	33.3	74.8	1.2	4.53	4.71	139.4	102.5	257	642.6	647.9	280	86	18.6	10.8	0.13	11.2
0	2	78	27.1618	7.19	2.41	0.59	4.1	33.5	8.2	57	162	13.3	164	12.6	1.1	24.4	3.19	19.9	1.2573	23.0927	13.3	14.9	4.8	4.61	2.22	34.9	8.05	76.6	2.17	141	3552.59	0.0315186	MM	27.2	62.1	1.3	7.17	4.05	142.5	103.7	375	71.6	41	245	24	13.9	9.1	0.17	10.6
0	1	54	27.2103	6.6	1.4	0.43	4.67	21.2	6.5	70.6	136	12	130	12.9	1.13	30.1	2.41	17.2	0.2	28.5919	147.1	78.1	11.7	4.66	0.83	36	6.34	78.5	2.13	331	388	0.0313889	MM	22.2	58.2	1.6	8.71	3.08	139.5	105.6	318	116.3	261.6	274	107	24	12.3	0.15	11.6
0	2	47	27.2766	6.32	1.2	0.33	4.73	19	5.2	74.8	121	12.4	215	12.9	1.12	25.2	3.67	16.9	0.58	11.8	35.4	23.1	4.5	6.69	2.72	42.2	7	69.9	2.26	62	711	0.0265403	MM	23.2	65.4	1.8	3.74	3.6	143	104	427	86	49.4	213	80	15.9	11.4	0.22	10.3
0	1	56	27.5	10.74	0.6	0.67	9.4	5.6	6.2	87.5	115	14	99	12.8	1.12	29.2	6.86	15.8	2.74	15.17	27.6	17.7	7.8	7.42	2.84	37.8	9.05	61.4	2.05	89.5	2782.14	0.0296296	MM	24.1	61.9	1.6	11.08	3.92	140.8	105.3	262	113.8	19	274	37	24.2	16.4	0.13	12.8
0	2	81	27.5	11.38	0.93	0.53	9.87	8.2	4.7	86.7	121	14.7	146	12.8	1.11	30.6	2.52	20.1	1.28	85.7466	423.1	683.6	28.7	3.72	0.62	34.1	4.8	60.3	2.08	1665.3	778	0.0325513	MM	19.5	53.6	1.7	7.6264	4.05	138.4	106.2	214.22	111	224	301.19	29	38.6	9.9	0.17	11.9
0	1	31	28.12	12.17	1.59	0.69	9.7	13.1	5.7	79.7	110	12.9	163	13.4	1.18	29	3.23	16.9	3.72	25.5677	33.9	21.5	5.4	4.93	5.69	37.8	8.41	64.3	2.28	315.852	210	0.0312169	MM	22.6	60.4	1.7	7.05	3.9525	138.937	103.157	367	179	500.6	254	72	11.6	6.2	0.18	11.2
0	1	45	28.2558	2.5	1.09	0.17	1.22	43.6	6.8	48.8	103	12.8	271	13.3	1.16	30.5	1.42	20	0.31	10.32	10.2	20.8	3.9	2.87	0.43	31.4	8.57	55.9	1.98	2059.3	13768.6	0.0369427	MM	17	48.4	1.8	4.15	3.49	140.4	108.2	161	75	24.4	191	78	6.7	2.8	0.26	9.7
0	2	67	28.29	9	1.16	0.76	7.02	12.8	8.4	77.7	121	12.3	155	12.9	1.13	27.1	3.36	16.4	1.4	5.3	10.8	16.2	5	5.14	0.83	36.6	7.07	62.5	2.29	51	64	0.0308743	MM	24.7	61.3	1.5	5.9668	3.99	139	105.8	277.646	64.9	11.1	231	149	15.4	10.4	0.18	11.6
0	1	68	28.3	10.8	1.63	0.48	8.58	15.1	4.4	79.4	140	14	185	12.2	1.06	27.7	3.45	17.5	1.11	1.01	12.2	14.9	3.9	6.35	1.72	37.8	6.8	80	2.11	2022.4	12025	0.0280423	MM	16.5	54.3	2.3	6.48	4.63	141.2	107.4	297	88.4	25	228	60	12.1	8.2	0.16	8.7
0	1	70	28.523	5.64	1.41	0.29	3.88	25	5.1	68.8	145	11.8	140	11.9	1.04	26.8	2.36	18.8	0.54	0.78	48.9	27.6	8.7	3.44	1.63	37.2	4.62	71.6	2.31	149.3	1922.41	0.027957	MM	24.9	62.1	1.5	4.99	4	141.1	108.6	286	55.1	265.7	172	51	19.2	10.5	0.16	11.1
0	2	57	28.9587	4.3	0.79	0.26	3.07	18.4	6	71.4	113	12.5	110	13.8	1.21	30.3	2.51	17.5	0.51	25.07	157	127.3	9.5	2.73	0.89	32.5	1.87	52.9	2	1713.3	18189	0.0372308	MM	21.8	54.3	1.5	6.34	3.1	139.9	104.2	169	209	195.2	221	54	22.5	13	0.14	12.7
0	2	58	29.2	11.05	0.74	0.48	9.81	6.7	4.3	88.8	134	12	192	12.4	1.08	26.8	3.09	19.4	1.04	44.74	111.9	65	9.9	5.56	0.96	35.8	9.57	56.2	2.21	1416.9	7259.9	0.0301676	MM	25.7	61.5	1.4	7.1895	4.48	138.7	100.6	259.035	139	277.3	251	102	18.8	8.9	0.22	11.3
0	1	47	29.2	20.97	1.03	1.26	18.66	4.9	6	89	157	12.2	346	13.6	1.2	24.9	2.49	18.3	1.19	35.61	184.3	101.7	34.2	2.97	0.78	40.8	10.46	73.7	2.12	1450.5	11808.1	0.0294118	MM	21	61.8	1.9	6.13	4.1	138.7	103	244	81.7	254.4	277	92	65.4	31.2	0.34	9.7
0	2	69	29.545	5.29	2.84	0.3	1.79	53.7	5.7	33.8	134	13.3	308	12.8	1.11	27.5	3.9	17.5	0.52	6.86	46.4	56.6	3.2	6.62	1.8	36	4.1	48.4	2.16	1470.51	10468.3	0.0308333	MM	27.3	63.3	1.3	5.31	3	144	103	144	101	114.4	463	1270	9.6	6.4	0.3	9.6
0	1	21	29.5942	8.09	1	0.57	6.25	12.4	7	77.2	115	14.1	172	14	1.22	27.8	0.96	23.1	1.02	6.61	109.8	36.9	12.7	3	1.61	39.2	4.57	66.5	2.18	1148.7	10609	0.0311224	MM	27	66.2	1.5	4.41	4.011	139.908	105.627	444	70.3	32	176	66	21.6	8.9	0.21	12.5
0	2	37	29.6587	3.04	0.73	0.26	1.95	24	8.6	64.1	81	20.4	154	13.6	1.19	32.5	1.7	20.6	0.72	65.6884	93.7	40.5	17.9	3.46	1.3	37.4	4.54	56.5	2.18	3002	10831.9	0.0318182	MM	29.6	67	1.3	5.22	4.54	138.8	104	475	218.5	104.2	159	27	31.2	13.3	0.19	12.5
0	1	47	29.6744	3.92	0.31	0.25	3.36	7.9	6.4	85.7	139	13.3	105	11.7	1.02	25.2	2.54	18.6	0.21	2.02	601.3	507.3	22.5	4.3	1.74	39.5	5.2	64.7	2.28	2392.7	7324.01	0.0258228	MM	24.7	64.2	1.6	6.8984	3.68	141.9	102.1	322.634	461.5	635.7	188	35	38.4	15.9	0.14	13.5
0	1	52	29.7	10.27	0.47	0.37	9.42	4.6	3.6	91.7	127	12.6	78	14.6	1.28	41.4	4.55	16.5	1.73	23.45	142.7	162.9	26.2	3.1	0.28	37	8.13	67.1	2.16	2010.8	6716.43	0.0345946	MM	26.9	63.9	1.4	5.91	4.58	138.6	107.2	215	104	181.4	251	42	54.6	28.4	0.11	13.1
0	1	78	30.2434	8.42	1.38	0.54	6.4	16.4	6.4	76	133	13.6	173	12.1	1.06	26.1	3.6	17.1	1.73	9.03	28.1	27.3	8.3	3.99	2.31	36.4	3.42	70.1	2.24	66.5	1351.77	0.0291209	MM	25.3	61.7	1.4	4.19	4.01	140.4	101.9	381	70.7	85.4	164	31	15.5	7.2	0.17	10
0	1	66	30.3818	5.7	1.41	0.59	3.54	24.9	10.4	62.5	142	12.8	176	13.7	1.2	33.4	3.16	18.7	0.64	10.49	81	58.9	7.3	6.81	2.1	42.2	5.96	62.9	2.54	164.6	418	0.028436	MM	31.6	73.8	1.3	7.0715	4.83	134.2	96.7	342.942	140.3	199.5	217	52	13.1	5.8	0.2	11.2
0	2	61	30.4172	3.71	1.4	0.29	1.95	37.7	7.8	52.6	128	12.4	255	10.1	0.87	24.6	2.75	18.2	1.2371	14.14	214.8	53.6	2.7	7.2	1.46	44	5.17	37.6	2.33	412.7	6809.75	0.0197727	MM	26.4	70.4	1.7	4.75	3.93	141.4	105.3	236	184	528.9	232	64	9.1	6.4	0.28	10.9
0	1	52	30.4562	7.81	1.65	0.52	5.39	21.1	6.7	69	152	13.1	210	12	1.04	28	3.57	17.7	0.57	26.0543	257.3	87.8	10.2	5.43	1.72	40.5	6.69	81.3	2.28	89	710.6	0.025679	MM	22.7	63.2	1.8	6.16	4.32	142.5	102	215	137.1	258.7	199	78	21.6	11.4	0.24	11.4
0	1	60	30.5	9.38	1.13	0.58	7.52	12	6.2	80.2	135	12.3	161	12.7	1.12	31.3	1.67	20.8	1.57	21.36	49.2	32.7	7.8	3.19	0.5	36.3	8.39	74.3	2.03	4324.7	8647.26	0.030854	MM	19.3	55.6	1.9	4.09	3.97	141.3	106.4	212	91.2	59.2	190	60	20.7	12.9	0.15	9.2
0	2	65	30.741	2.5	0.89	0.3	1.22	35.6	12	48.8	112	13.3	73	13.9	1.22	28.2	2.55	18.3	0.29	25.35	47.4	37.4	7.4	4.57	0.86	38.9	5.01	41.4	2.24	1234.23	6228.59	0.0313625	MM	21.4	60.3	1.8	3.25	3.8781	139.6	104.997	321	158.9	99.6	166	47	16.3	8.9	0.1	14.4
0	1	53	30.82	18.91	0.89	0.83	17.11	4.7	4.4	90.5	188	14.4	153	14.1	1.25	26.7	3.48	18.6	10.87	53.03	113.8	66	71	2.7	1.92	46.2	26.42	190.7	2.19	347	6581	0.0270563	MM	18.8	65	2.5	9.52	3.96	136.5	97.5	250	174	150.4	938	69	112.8	41.8	0.172	11.4695
0	2	39	31	13.1	1.47	0.67	10.93	11.2	5.1	83.4	120	13.2	173	11.1	0.97	23.2	6.34	16.2	4.78	26.0976	11	32.9	15.9	5.1	4.67	29.4	4.1	46.9	2.03	1449	12991.5	0.0329932	MM	30.7	60.1	1	6.64	3.7	138	104	380	236	27.8	200	48	30.2	14.3	0.2	11.3
0	2	78	31.15	8	1.01	0.63	6.14	12.6	7.9	76.7	117	13	225	13.4	1.17	25	3.08	18.1	1.56	1.18	15.4	19.7	3.5	5.39	1.13	33	6.68	72.5	2.17	43.4	41	0.0354545	MM	29	62	1.1	6.3998	5.24	135.9	102.7	293.488	64	44	236	34	9.8	6.3	0.25	11
0	1	44	31.5016	3.75	1.5	0.35	1.87	40	9.3	49.9	125	12.6	146	12.7	1.12	30.3	1.94	19.1	1.2567	49.6896	96.1	33.9	13.3	5.73	2.25	36.9	2.63	74.2	2.31	43	5046.07	0.0303523	MM	19.2	56.1	1.9	6.65	3.68	142.2	103.7	292	271.4	722.2	114	106	37.8	24.5	0.17	11.9
0	2	49	31.8	10.89	1.21	0.66	8.98	11.14	6.07	82.47	127	15.16	222	11.7	1.02	25.3	3.29	16.5	0.79	15.43	52	38.3	2.5	6.44	2.58	38.7	2.05	68.7	2.29	420.2	2341.48	0.0263566	MM	26	64.7	1.5	5.04	3.63	141.4	106.5	318	88.8	46.3	173	62	8.8	6.3	0.22	10.13
0	2	85	31.98	10.52	2.19	1.59	6.66	20.78	15.06	63.24	116	13.95	40	27	2.41	59.8	1.86	25.7	3.08	151.163	24	78.3	7.2	2.92	5.14	26.8	33.24	485.4	1.83	286.5	241	0.0899254	MM	23.9	50.7	1.1	10.03	3.4	146.9	114.2	659	79.3	85.4	382	71	11.5	4.3	0.04	11.32
1	1	38	32	31.68	1.05	1.39	29.15	3.3	4.4	92	157	18.7	235	21.2	1.88	36.7	1.42	27.3	2.72	279.24	831	651.2	373.8	2.75	1.85	35.3	11.5	91.5	2.26	345	7707.48	0.0532578	MM	17.2	52.5	2.1	14.88	6.46	118.2	80.2	156	275	105.4	610	89	526.2	152.4	0.27	11.3
0	1	40	32.02	21.35	1.71	0.68	18.85	8	3.2	88.3	140	12.9	329	12.6	1.1	30.5	4.05	18	6.47	16.63	11.5	16.1	2.5	3.86	3.16	28	2.33	45.7	1.92	51.2	224	0.0392857	MM	36	64	0.8	15.43	2.98	130.8	99.5	261	107	26.9	372	476	6.2	3.7	0.34	10.3
0	1	37	32.1	10.59	1.86	0.51	8.16	17.6	4.8	77.1	115	16.2	171	14.7	1.29	24.7	2.6	15.9	2.62	69.7213	47.2	30.2	4.9	3.23	1.02	37.8	4.5	37.3	2.21	53	41	0.034127	MM	25.3	63.1	1.5	6.46	4.94	133.5	102.7	223	769	866.7	149	16	9.7	4.8	0.21	12.3
0	1	34	32.2	8.86	0.72	0.42	7.67	8.1	4.7	86.6	164	14	316	13.6	1.19	16.4	7.92	17.1	2.3	35.2293	24.9	47	5.2	14.59	41.78	40.3	4.71	55.1	1.6	300.2	5877	0.0295285	MM	20.7	61	1.9	18.39	4.53	139	104.8	497	81	196.5	714	179	14.3	9.1	0.39	12.3
0	2	91	32.3162	3.98	0.64	0.33	2.82	16.1	8.3	70.8	110	14.6	114	14.2	1.24	30.5	2.45	18	3.18	15.5	12.1	23.3	3.4	5.02	1.22	30	1.81	63.3	2.17	1248	143	0.0413333	MM	20.4	50.4	1.5	4.51	3.78	138.3	106.1	243	136	52.1	198	16	7.7	4.3	0.14	12.7
0	2	57	33.0288	4.72	2.17	0.31	2.12	45.99	6.56	44.9	128	14.88	232	11.4	0.99	23.7	4.34	18.4	0.92	17.57	250.8	240.4	14.6	5.44	2.27	40.4	6.36	55.8	2.29	737.975	7357.27	0.024505	MM	27.4	67.8	1.5	5.18	4.02	140.7	104.4	224	648.5	737.5	267	46	25.4	10.8	0.21	9.19
0	1	42	33.1	13.91	0.86	0.67	12.35	6.2	4.8	88.8	165	13.7	174	13	1.13	28.5	5.32	17	4.44	26.99	125.9	52.1	7.9	4.83	0.92	41.9	6.54	66.4	2.14	637	13171	0.026969	MM	23.5	65.4	1.8	6.35	4.09	141.7	104.9	329	87.8	333.6	199	68	20.7	12.8	0.17	10.1
0	2	64	33.176	3.97	0.76	0.25	2.72	19.1	6.3	68.5	116	13.1	141	12.8	1.11	28.4	3.45	17.8	3.08	10.03	7.9	14.1	3.8	5.29	0.89	30.3	3.9	46.7	1.99	4447	53200	0.0366337	MM	26.3	56.6	1.2	4.09	3.5	141	105	133	50	12.7	266	31	11.8	8	0.17	12.1
0	2	50	33.4	10.28	1.9	0.59	7.72	18.5	5.7	75.1	128	13.2	453	13.9	1.22	22.8	3.97	18.4	7.49	14	36	25.6	2.3	4.68	2.39	35.6	1.66	39	2.22	69.1	1983.75	0.0342697	MM	26.6	62.2	1.3	7.3	4	139	101.1	152	80.1	50.6	360	42	6.7	4.4	0.48	10.5
0	1	44	33.4993	7.1	1.77	0.33	4.74	24.9	4.6	66.8	146	12.5	245	12.3	1.07	25.1	3.89	18	0.85	11.8	54.3	37.5	3.1	10.81	6.89	44.5	3.11	81.4	2.52	56.6	2428.79	0.0240449	MM	26.6	71.1	1.7	7.96	3.85	139	104	302	77.8	67.4	148	45	11.1	8	0.26	10.8
0	1	42	33.6967	5.94	1.48	0.31	3.83	24.92	5.22	64.45	138	13.28	194	11.6	1.01	28.9	2.64	18.6	1.0249	19.39	14.2	14.5	3.4	4.23	3.78	43.4	4.6	73.3	2.31	482.573	3898.64	0.0232719	MM	23.1	66.5	1.9	7.69	4	141.9	104.8	495	134.1	56.6	177	79	11	7.6	0.17	8.7
0	1	54	33.7872	5.26	0.58	0.39	4.14	11.09	7.32	78.72	115	13.28	166	12.9	1.13	29.2	1.37	19.2	0.12	12.42	116.1	57.1	30.7	4.01	1.05	44.3	6.35	95	2.56	307.1	4025.75	0.0255079	MM	27.9	72.2	1.6	4.74	4.0992	139.103	104.024	260	586.4	872.2	162	49	66.1	35.4	0.18	10.59
0	2	74	33.8792	6.11	2.17	0.29	3.37	35.5	4.7	55.2	127	12.7	262	11.7	1.02	27.5	3.43	18	0.37	11.87	117.6	72	52.9	2.97	1.67	30.1	6.99	50.9	2.04	451.382	802	0.033887	MM	19.7	49.8	1.5	6.0923	2.82	135.2	104.4	249.028	220	261.8	361	17	70.7	17.8	0.28	10.8
0	2	46	34.2485	5.47	0.79	0.29	4.32	14.4	5.3	79	115	13.2	135	12.3	1.07	31.7	2.02	17.3	2.94	8.22	37.7	22.6	4.9	3.57	0.52	38.8	5.12	41.4	2.13	235.4	279	0.0275773	MM	20.3	59.1	1.9	5.5254	4	138.3	107.6	231.705	82.3	46.2	173	43	10.8	5.9	0.13	9.9
0	2	27	34.5124	3	0.72	0.21	2.02	23.64	7.1	66.84	108	35.22	60	14.5	1.27	27	3.19	15.8	0.45	33.37	86.5	33.9	5	4.17	0.75	35.5	4.11	32	2.2	1057.3	24655	0.0357746	MM	21.1	56.6	1.7	5.21	3.08	142.6	110.6	243	97.1	310.6	163	12	10.8	5.8	0.06	10.79
0	1	36	34.7	6.54	0.76	0.13	5.62	11.6	2	86	110	12.6	22	13.8	1.22	111	3.44	22.885	3.92	143.531	38.6	49.3	20.5	2.92	1.54	36.6	10.35	97.9	2.21	93.6	3384.45	0.0333333	MM	14.2	50.8	2.6	11.51	3.46	153.3	111	219	84.7	112.6	356	150	36.9	16.4	0.02	11.1
0	2	50	34.7	11.29	1.55	0.42	9.19	13.7	3.7	81.4	153	13.7	364	12.3	1.07	23.8	6.79	17.2	4.54	121.9	26.1	15.1	3.6	8.61	2.93	40.2	5.5	74.4	2.25	294.09	2662.71	0.0266169	MM	30.7	70.9	1.3	6.54	4.79	138.1	98.1	399	68	53.4	178	45	13.2	9.6	0.37	10.1
0	1	60	34.7418	8.56	2.14	0.6	4.95	25	7	57.8	152	12.7	386	12.9	1.13	26.6	2.34	18.3	0.28	1.66	15.2	35.1	4.9	4.55	1.1	43.5	4.03	68.1	2.4	1437.6	9125.93	0.025977	MM	35.4	78.9	1.2	5.35	4.1	137.6	104.5	374	118	60	263	189	11.9	7	0.32	9.6
0	2	45	35.0698	5.65	0.88	0.68	4.08	15.6	12	72.2	120	11.6	119	13.4	1.17	28.8	2.16	18	0.42	33.5423	18.3	19.9	1.8	3.34	1.07	35.3	5.19	49.8	2.13	1685.7	43081	0.0331445	MM	30.1	65.4	1.2	5.4	4.03	138.3	105.1	214	94.6	72.8	218	19	4.6	2.8	0.15	12.6
0	1	55	35.29	7.64	0.68	0.43	6.39	8.9	5.6	83.6	137	12.5	160	14.5	1.27	28.6	5.34	17.3	4.71	13.93	11.1	18.2	6	3.84	1.65	35.1	8.79	57.1	2.16	61.2	1919.8	0.0361823	MM	25	60.1	1.4	7.6089	4.45	139.3	102.2	266.858	93.7	93.9	236	40	12.5	6.5	0.19	12
0	1	37	36.1	7.56	0.92	0.46	6.11	12.2	6.1	80.8	149	13.6	169	12.7	1.11	29	3.21	16	0.28	16.3826	21.2	16.4	10.8	4.22	3.87	40.4	5.07	91.2	2.16	166	823	0.0274752	MM	18.2	58.6	2.2	9.28	4.3	137.6	103.1	307	82.2	52.9	157	129	27.4	16.6	0.19	11.2
0	1	43	36.1	9.01	2.11	0.68	6.12	23.4	7.5	67.9	150	11.9	208	13	1.13	28.8	3.43	18.6	0.82	6.41	46.8	28.7	5.3	4.21	0.92	45.8	7.49	74	2.37	438.4	8141	0.0246725	MM	29.6	75.4	1.5	4.52	3.94	137.9	104	271	96	45.2	201	101	13.4	8.1	0.25	11.9
0	2	28	36.1	11.7	1.39	0.23	10.06	11.9	2	85.8	122	13.3	194	14.9	1.31	27.6	2.7	22.1	4.73	29.2722	9.7	20.1	2.4	4.8	3.5	27.6	12.09	81	2.15	812	1856	0.0474638	MM	23	50.6	1.2	11.127	3.54	166.1	130.3	422.546	91	29.8	284	116	6.6	4.2	0.21	10.9
0	2	47	36.1072	6.15	1.37	0.44	4.3	22.3	7.2	70	114	13.4	230	12.7	1.11	29.9	4.57	16.6	0.92	18.82	170.8	59.1	5.9	4.6	1.01	39.1	3.84	43.5	2.22	86.3	692	0.0283887	MM	35.6	74.7	1.1	4.5	3.73	140.4	103.8	203	159.4	147.6	184	43	20.2	14.3	0.26	11.3
0	1	70	36.54	8.76	0.67	0.68	7.33	7.6	7.8	83.7	122	13.2	63	13.9	1.22	29.3	3.8	18.6	1.32	22.58	88.6	130.5	15.7	3.46	0.96	34.7	6.67	74.1	1.97	490.1	6245	0.0351585	MM	24.7	59.4	1.4	10	4.15	137.8	108.3	364	171	390.1	375	62	31.3	15.6	0.1	15.2
0	2	68	36.6136	7.2	1.34	0.5	5.14	18.6	6.9	71.4	145	12.5	176	12.5	1.09	28.6	3.53	17.1	1.17	18.7	106.6	53.9	9.4	3.45	1.21	31.6	4.9	68.1	2.11	52.6	504	0.0344937	MM	30.4	62	1	4.47	3.9	141	107	277	153	78.5	171	32	17.6	8.2	0.17	9.7
0	1	49	36.71	8.7	2.8	0.61	5.11	32.2	7	58.7	134	13.2	165	12.9	1.12	28.6	3.58	16.3	0.9	4.47	93.2	31	166.6	5.66	2.45	29.9	5.4	54.6	2.08	72	270	0.0374582	MM	21	50.9	1.4	6.81	3.6	137	100	164	377	493	323	304	230.1	63.5	0.15	8.9
0	2	72	36.7752	5.48	1.1	0.55	3.48	20.1	10	63.5	115	12.6	292	12.1	1.05	27.5	4.35	16.9	0.97	23.7046	10.2	17.4	1.5	4.19	1.6	34	4.52	53.2	2.11	62	225.6	0.0308824	MM	30.2	64.2	1.1	4.31	4.09	140.3	106.4	336	123.3	45.2	132	22	4.5	3	0.3	10.2
0	2	50	36.86	12.57	1.01	0.47	11.09	8	3.7	88.2	108	12.3	201	12.3	1.07	23.6	3.71	16	2.98	47.7117	13.4	44.6	3.1	4.02	5.77	26.8	5.6	24.6	1.8	336.4	63	0.0399254	MM	17.9	44.7	1.5	4.64	4.2	143	109	122	57	9.2	871	149	11.7	8.6	0.22	11.1
0	1	40	36.99	8.1	0.59	0.29	7.16	7.3	3.6	88.4	159	13.2	185	12.2	1.06	28.8	8.87	15.1	4.62	23.48	11.2	17.9	4.7	9.26	4.61	35.3	4.92	58.8	2.13	200.9	1131	0.0300283	MM	25.1	60.4	1.4	12.62	4.58	140.4	94.3	423	89	22.3	403	14	21	16.3	0.19	10
0	1	45	37.2	7.3	1.51	0.51	4.97	20.7	7	68.1	154	11.5	202	12	1.04	28.6	4.53	15.1	0.6	8.51	26.2	20.2	4	5.51	2.95	41.9	4.32	71.6	2.35	951.4	6103	0.024821	MM	28.4	70.3	1.5	6.4968	4.07	137.2	101.7	369.623	83	33.7	217	72	13.4	9.4	0.19	9.6
0	2	48	37.5	16.86	7.92	2.33	6.12	47	13.8	36.3	123	12.4	64	12.4	1.08	34.2	2.16	19.2	2.84	11.44	54.5	73.9	3.2	3.11	3.61	27.5	16.58	165.6	1.94	96	4426.02	0.0392727	MM	19.6	47.1	1.4	5.24	3.14	140.2	111.5	499	63.8	36.2	617	24	8.3	5.1	0.09	13.6
0	2	31	37.62	13	0.77	0.3	11.91	5.9	2.3	91.6	112	12.6	175	14.5	1.26	29.5	3.22	17.3	0.81	52.54	28.3	88.4	7.4	7.07	5.94	31.3	16.7	61.7	1.52	247	4534.35	0.0402556	MM	22.1	53.4	1.4	13.52	4.6	139	100	433	112	300	1912	273	30.8	23.4	0.18	10.2
0	1	36	37.7762	5.7	2.55	0.37	2.57	45.08	6.46	45.42	152	13.4	162	12.5	1.09	30	2.07	19.1	0.6471	7.79	40.4	28.8	5.6	5.4	2.32	45.3	5.38	56.3	2.43	57	2212	0.0240618	MM	31.6	76.9	1.4	5.16	4.25	139.1	104.2	289	95.6	55.3	187	200	17.9	12.3	0.16	9.89
0	1	39	37.9	6.99	1.01	0.65	5.21	14.4	9.3	74.6	117	12.8	184	15.4	1.35	28.6	4.07	16.3	0.77	25.8163	48.4	43.1	3.9	3.71	1.56	37.3	2.62	72.5	2.23	822.4	16411	0.036193	MM	27	64.3	1.4	3.76	4.2	140.9	104.9	307	148.1	508.9	213	60	9	5.1	0.22	11.7
0	1	66	38.0496	4	1.19	0.4	2.37	29.6	10	58.9	129	13.6	166	13	1.13	21.5	4.25	17.3	1.43	105.8	56.4	34.6	14.4	6.35	1.59	34.5	6.35	76.7	2.08	63.4	2205	0.0327536	MM	26.4	60.9	1.3	8.02	3.3	137.7	101	228	210.9	596.7	222	50	25.8	11.4	0.2	12.3
0	2	55	38.3795	7.74	1.82	0.25	5.66	23.5	3.2	73.1	137	12.3	283	12.2	1.06	25.6	2.4	18	0.53	5.88	21.2	15.4	3.2	5.9	1.26	38.8	3.53	49.6	2.3	429.2	1945	0.0273196	MM	28.5	67.3	1.4	7.77	4.03	140.4	101.8	329	90	16.6	190	110	12.9	9.7	0.28	10
0	2	37	38.9646	5.9	1.91	0.26	3.66	32.3	4.4	62.1	106	15	96	13.1	1.14	29.1	2.6	18	2.62	20.25	32.9	32.7	7.2	4.8	1.3	27.8	5.5	61.1	1.95	49	256	0.0410072	MM	25.3	53.1	1.1	4.55	4.6	139	105	88	299	221.9	303	161	15.7	8.5	0.1	10.7
0	1	53	39.4	7.67	1.64	0.66	5.25	21.4	8.6	68.4	146	12.8	205	12.3	1.08	31.6	3.44	13.9	0.52	8.57	64.7	45.6	5.5	4.63	1.39	37.3	5.69	67	2.16	114.2	154	0.0289544	MM	21.9	59.2	1.7	5.18	3.85	138.9	105.1	267	75.7	89.9	187	137	15.9	10.4	0.22	10.9
0	1	43	39.4678	14.7	2.68	0.98	10.54	18.2	6.7	71.7	134	13.5	356	11.3	0.98	25.5	2.36	18.1	0.4	11.15	35.4	22.1	4.7	3.74	1.89	32.6	4.53	64.7	2	1643	8827.51	0.0300613	MM	26.9	59.5	1.2	3.53	3.6	142	104.4	187	181.6	166.1	299	50	8.6	3.9	0.43	12
0	2	44	39.5844	8.5	1.04	0.44	6.74	12.2	5.2	79.3	118	14.1	195	14.3	1.24	39.5	1.97	18.3	1.71	17.82	70.5	85.6	3.8	4.59	0.73	38.5	3.1	57.3	2.21	51.4	265	0.0322078	MM	27	65.5	1.4	4.84	3.8	139	100	274	104	71.9	256	60	12.7	8.9	0.23	11.8
0	1	30	39.84	13.67	1.2	0.51	11.93	8.8	3.7	87.3	185	13.7	302	15.6	1.35	18.2	9.11	15.5	3.71	29.8477	14.6	31.7	2.9	9.37	13.19	31.9	7.2	60	1.56	345.5	1733	0.0423197	MM	25.3	57.2	1.3	14.68	4.5	137	106	355	74	32.3	845	180	18.2	15.3	0.39	13.1
0	2	44	40.0577	6.77	0.87	0.49	5.38	12.83	7.27	79.45	134	13.04	199	12.4	1.08	23.6	3.69	17.2	1.25	0.87	869.4	324.9	80.6	5.1	0.87	39.7	2.76	47.4	2.13	241	401	0.027204	MM	18.1	57.8	2.2	6.4	3.3	135.8	100.3	181	214.4	691	253	12	110.2	29.6	0.2	9.99
0	2	74	40.1	7.03	0.73	0.36	5.83	10.4	5.1	83	140	12.2	201	12.4	1.09	28.5	4.12	17.5	2.7	20.9244	41.8	39.9	5.1	4.13	1.15	36.7	6.98	55.3	2.09	861.9	4528.23	0.0297003	MM	18.5	55.2	2	5.04	4.1	139.1	107.8	166	111.2	55.2	230	27	13.8	8.7	0.2	10.2
0	1	55	40.1	10.7	1.33	0.45	8.88	12.4	4.2	83	153	12.9	230	12.7	1.1	23.7	3.84	17.7	0.68	26.71	15.4	17	2.6	5.17	1.2	41.4	5.8	65.7	2.14	921	2082.79	0.02657	MM	23	64.4	1.8	11.49	3.8	138	103	315	67	34.6	222	44	8	5.4	0.18	8.1
0	1	59	40.1	12.13	0.81	0.63	10.59	6.7	5.2	87.3	147	13.7	110	12.7	1.11	24.8	7.67	14.9	3.28	15.36	23.9	19.6	21.5	5.89	2.12	36.6	6.32	75.5	2.03	89.9	690	0.0303279	MM	26	62.6	1.4	12.08	5.11	134.9	100.3	165	119.1	97.4	249	28	51.5	30	0.16	14.3
0	1	64	40.1254	4.55	1.78	0.5	2.12	39.1	11	46.6	121	13.6	218	13.9	1.2	29.9	3.43	18.1	7.04	26.06	11.5	15.2	6.4	6.9	5.9	26.9	12.7	73.1	1.95	36	89	0.0446097	MM	25.9	52.8	1	18.87	3.8	148	111	425	91	54.5	376	129	19.6	13.2	0.21	9.8
0	2	49	40.35	6.48	0.8	0.32	5.33	12.3	4.9	82.3	105	13.2	180	13.8	1.21	27.5	3.59	16.7	0.64	37.14	50.2	31.2	2.6	3.24	1.56	36.3	7.54	58.2	2.33	4126.8	5511.22	0.0333333	MM	24.3	60.6	1.5	5.15	3.57	141	105.8	212	73.9	97.6	169	35	6.8	4.2	0.2	11.3
0	1	67	40.4881	5.46	1.35	0.55	3.42	24.7	10.1	62.6	122	14.3	179	13.2	1.15	28.6	3.77	16.8	0.69	21.33	79.1	30.3	18.4	3.52	1.07	31.4	6.21	93.7	2.08	543	4894	0.0366242	MM	26.9	58.3	1.2	3.63	4.34	139.9	108.3	411	318	551.5	110	34	32.8	14.4	0.22	12.3
0	2	19	40.5327	12.59	0.95	0.52	11.12	7.52	4.1	88.31	129	13.5	246	11.6	1.01	26.7	2.64	17.3	0.42	49.3959	470.6	420.9	5.4	5.26	0.95	43.2	7.69	71.2	2.32	134	830	0.0233796	MM	28.3	71.5	1.5	4.7	4.15	138.7	102.3	247	216.7	429.4	441	58	15.3	9.9	0.25	10.3
0	1	43	40.89	14.84	0.42	0.58	13.83	2.8	3.9	93.2	142	11.9	226	11.6	1.01	24.2	2.38	16.9	0.59	9.41	102.2	85.4	5.7	4.26	1.2	39.7	4.12	55.6	2.07	972.041	7731.8	0.0254408	MM	27.2	66.9	1.5	10.51	4.02	133	97	324	98.7	138.5	265	46	13.4	7.7	0.21	9.3
0	1	62	40.9	6.53	0.88	0.48	5.07	13.5	7.4	77.7	125	13.2	127	12.9	1.13	28.6	2.64	17.7	0.61	17.33	223.8	128.1	7.8	4.04	1.27	41.7	7.63	69.1	2.02	445.8	9136	0.0270983	MM	20.6	62.3	2	8.17	3.96	138.5	105.8	304	122.4	244.2	252	152	15.8	8	0.15	11.4
0	2	52	41.2805	6.25	0.61	0.34	5.26	9.8	5.4	84.2	128	12.4	275	11.9	1.03	30.9	2.71	17.1	2.131	12.01	37.4	37.9	2	14.87	13.98	35.6	3.46	53.4	2.22	57.9	154	0.0289326	MM	25.3	60.9	1.4	8.4227	3.69	141.8	108.6	280.986	111	45.4	383	159	9.2	7.2	0.25	9.1
0	2	50	41.36	4.98	0.69	0.19	4.09	13.9	3.8	82.1	127	12.7	119	13.4	1.16	31.1	2.66	17	0.54	13.64	184.8	105.2	7	3.54	0.55	33.6	3	44.6	2.05	1319.9	7027	0.0345238	MM	17.2	50.9	2	9.76	3.5	138	108	187	91	105.9	173	37	15.9	8.87	0.15	12.4
0	1	45	41.5763	4.18	0.61	0.5	2.87	14.6	12	68.6	113	11.5	64	13.8	1.21	28.2	2.55	18.6	1.62	0.83	32.6	27.7	4.8	3.21	0.61	38.6	12.79	176.5	2.36	347.2	358	0.0313472	MM	29.3	67.9	1.3	6.55	4.11	139.7	107	516	65.6	103.8	154	63	9	4.2	0.08	13
0	1	26	41.6	12.3	1.64	0.82	9.63	13.3	6.7	78.3	151	13	125	12.6	1.1	28.3	6.79	15	1.46	22.96	21.7	18.8	4.6	6.28	9.03	37.8	5.33	54	2.25	36.1	207	0.0291005	MM	27.7	65.5	1.4	9.287	4.5	132	99.9	358.109	74	30.9	237	54	14.7	10.1	0.13	10.6
0	2	77	41.6556	5.02	1.13	0.4	3.32	22.5	8	66.1	117	13.9	189	12.4	1.08	24.4	4.23	16.8	2.27	60.84	81	18.2	3.8	4.14	1.72	39.6	12.78	129.9	2.38	1899.9	6439.08	0.0272727	MM	33.3	72.9	1.2	22.89	5.4	137	105	373	175.1	234.6	225	90	10	6.2	0.22	11.8
0	1	79	41.76	5.45	1.22	0.42	3.65	22.4	7.7	66.9	127	13.6	132	13.7	1.2	29	4.09	15.5	0.94	13.39	100.3	62.2	6.7	3.5	0.93	39.1	10.69	84.7	2.2	599.357	3088.74	0.0306905	MM	29.5	68.6	1.3	4.55	4.6	134.2	104	339	160	392.6	144	62	17.4	10.7	0.14	11
0	1	81	41.96	3.63	0.68	0.28	2.64	18.7	7.7	72.7	150	14.2	214	11.2	0.97	26.7	4.37	18.1	0.9	93.73	102.9	48.6	19	4.11	1.14	37.5	5.9	79.4	2.22	693.5	6932.24	0.0258667	MM	36.8	74.3	1	5.72	3.68	138	104.8	525	249.7	427.5	173	39	33.3	14.3	0.22	10.5
0	2	42	42.0456	9.07	1.65	0.72	6.23	18.2	7.9	68.7	106	13.1	287	13.2	1.15	27.2	2.6	18.9	7.87	8.58	268.1	86.3	7.8	3.03	1.32	35.2	5.71	51	1.98	1273.81	12007.9	0.0326705	MM	25.7	60.9	1.4	6.96	3.9275	137.568	103.429	186	407.2	388.2	228	39	17.9	10.1	0.36	12.6
0	2	65	42.27	9.66	3.56	0.93	5.01	36.9	9.6	51.9	102	12.4	74	14.4	1.26	35.1	1.55	21.3	18.27	59.37	19.6	37.1	5.1	2.94	1.45	27.4	14.64	215.4	1.93	210.1	81	0.0459854	MM	27.8	55.2	1	4.21	2.86	142.5	111.6	580	88.2	15.2	488	30	12.2	7.1	0.1	13.1
0	2	49	42.2923	5.84	1.48	0.32	3.78	25.3	5.5	64.7	141	12.6	223	13.1	1.14	28	4.75	16.2	1.45	24.02	14.5	14.4	3.4	8.51	3.08	37.4	7.4	50.7	2.53	153.8	1688	0.0304813	MM	32.3	69.7	1.2	10.84	4.68	138.5	105.7	197	78.3	72.7	188	23	13.1	9.7	0.23	10.2
0	1	72	42.56	5.25	0.96	0.43	3.65	18.3	8.2	69.5	152	12.4	240	13.2	1.15	28.9	5.62	17.2	2.26	34.83	23.8	29.4	6.5	4.58	0.93	32.8	6.51	83.7	2.22	96.4	731.1	0.035061	MM	26.3	59.1	1.2	3.74	3.98	138.1	101.2	327	69.9	26.3	293	112	17.7	11.2	0.3	12.3
0	1	65	43.1	8.68	0.88	0.68	7.07	10.1	7.8	81.5	154	12.9	184	12	1.04	25.8	2.6	18	0.61	122.9	367.8	163.8	53.6	3.7	1.07	38.6	7.39	78.9	1.96	1077.3	5895.85	0.026943	MM	22.6	61.2	1.7	5.48	3.51	134	100.8	229	184.6	1057.6	381	91	102	48.4	0.19	10.3
0	2	25	43.3	14.5	0.7	0.77	12.96	4.8	5.3	89.4	121	13	154	12.6	1.1	28	9.41	14.8	7.21	29.15	15.4	15.9	3	9.01	6.49	40.3	2.51	33.4	2.01	53.9	61	0.0272953	MM	26.6	66.9	1.5	13.13	3.75	139.3	107.4	330	150.4	37.6	294	20	9.6	6.6	0.21	13.4
0	2	67	43.4338	8.15	1.6	0.54	5.75	19.6	6.6	70.5	115	13.4	319	13.3	1.16	23.9	4.31	17.1	2.79	8.46	23.3	27.1	2.9	3.68	1.32	34.1	3.63	54.6	2.1	63	230	0.0340176	MM	31	65.1	1.1	4.97	3.88	140.4	105.8	263	170	93	179	42	6.1	3.2	0.34	10.7
0	2	74	43.55	14.4	1.99	1.17	10.98	13.8	8.1	76	137	13.6	256	12.3	1.07	25.4	3.54	17.1	1.13	53.97	22	24.7	20.8	3.05	1.46	26	6.92	51.6	2.1	3381	21106	0.0411538	MM	23	49	1.1	7.6007	3.57	137	100.1	222.144	289.4	241.1	240	35	30.5	9.7	0.27	10.5
0	2	48	43.57	12.52	0.65	0.65	11.19	5.16	5.19	89.38	117	13.51	207	10.8	0.94	31.7	2.28	18.2	0.13	37.6181	290.3	187.2	18.3	3.32	0.57	34.5	6.02	47.4	2.06	1042.8	13654	0.0272464	MM	20.9	55.4	1.7	6.72	4.18	133.6	100.1	79	148.8	114	321	23	32.4	14.1	0.2	9.64
0	1	48	43.7735	4.87	1.25	0.43	2.9	25.7	8.8	59.6	136	13.4	173	13.6	1.19	27.7	4.53	16.7	0.9	10.83	56.1	29.7	4.9	5.23	1.95	37.9	9.18	57.1	2.2478	344.962	2258.14	0.0313984	MM	28.6	66.5	1.3	6.5305	4.15	141.6	107.7	349.298	106.9	62.2	155	47	15.1	10.2	0.21	12.2
0	1	52	43.789	5.35	1.71	0.28	3.27	32	5.2	61.1	145	11.6	184	12.5	1.09	26.1	8.82	15.6	1.55	9.05	26.7	31	4	5.19	1.53	39.6	1.79	75.9	2.23	319.295	3180.76	0.0275253	MM	24.2	63.8	1.64	6.41	3.9	140.6	106.5	455.7	64.3	29.4	169	88.8	10.3	6.3	0.21	11.2
0	1	53	44	3.75	1.28	0.19	2.15	34.1	5.1	57.3	126	14	120	18.2	1.57	101.6	2.06	20.8	8.39	12.78	40.9	38.8	2.7	7.09	5.99	39.1	4.2	56.6	2.21	73	5120.72	0.0401535	MM	23.3	62.4	1.7	6.18	4.2	141	107	398	111	94.4	173	58	9.3	6.63	0.15	12.5
0	1	26	44.0593	10.9	1.43	0.53	8.82	13.2	4.9	81.2	156	12.1	147	12.7	1.11	25.5	2.24	17.8	0.64	9.19	435.8	203.1	34.2	3.56	0.62	42.6	2.54	85.3	2.37	6500	8036.23	0.0260563	MM	22.8	65.4	1.9	6.01	3.62	138.1	102.3	372	154	270.1	273	64	123.9	89.7	0.16	10.5
0	2	70	44.1	21.73	1.17	1.3	19.24	5.38	5.98	88.55	104	15.63	135	13.5	1.18	30.6	4.42	17.2	4.19	17.98	54.7	47.9	13	3.05	0.89	32.9	6.28	35.3	2.07	522	51	0.0358663	MM	23.5	56.4	1.4	8.82	5.1176	137.516	101.246	192	239.1	472.7	495	22	26.9	13.9	0.14	10.03
0	1	32	44.3	3.26	0.4	0.3	2.48	12.3	9.2	76.1	81	14.5	137	16.2	1.42	33	6.76	14.9	3.13	63.9922	9.2	13.2	23.3	2.13	4.95	28	8.34	60.8	2.05	43.3	798	0.0507143	MM	33.3	61.3	0.8	14.52	3.6	138.2	100.6	164	109	68.6	247	10	34.4	11.1	0.15	10.7
0	1	50	44.4398	6.84	2.17	0.52	3.85	31.7	7.6	56.3	159	13	156	12.1	1.05	27.8	4.2	17.2	2.98	1.06	49.5	49.3	3.9	11.77	4.92	41.4	5.33	79.3	2.34	373.783	2192.18	0.0253623	MM	29.4	70.8	1.4	8.95	3.7	140.5	99	506	85	36.4	234	87	14.3	10.4	0.17	10.8
0	1	61	44.469	5.67	1.97	0.22	3.23	34.7	3.9	57	137	13.3	272	11.8	1.03	25.9	6.37	17.8	0.7	64.59	52.1	22.5	5.1	3.77	1.17	39.8	4.83	62.8	2.32	104.8	2238.25	0.0258794	MM	35.4	75.2	1.1	9.18	3.82	136.9	101.9	349	119.4	250.2	182	57	10.7	5.6	0.29	10.6
0	2	23	44.52	29.6	1.21	1.89	26.42	4.1	6.4	89.3	149	13.8	235	17	1.5	32.5	3.06	19.8	4.95	32.29	331.5	167.6	15.1	3.38	1.94	33.8	7.22	59.5	2.08	1043.1	8166	0.0443787	MM	19.3	53.1	1.8	5.4	4.13	136.9	107.5	189	230	771	514	24	29.8	14.7	0.29	12.2
0	1	54	44.6	7.24	2.06	0.42	4.49	28.5	5.8	62	130	11	288	14.1	1.23	32.7	5.68	17.3	1.96	1.16	31.4	25.3	5.4	5.28	1.11	33.9	5.98	63.6	2.22	100.8	3380	0.0362832	MM	33.9	67.8	1	6.1231	3.85	141.3	103.1	336.824	370	243.9	164	81	12.2	6.8	0.32	11
0	2	70	44.6444	14.4	0.32	0.35	13.74	2.2	2.4	95.4	141	13.2	153	12.4	1.08	24.8	2.5	17.3	1.55	5.73	14.8	15.5	2.2	4.91	0.93	36.4	7.54	58.9	2.06	1116.57	7741.4	0.0296703	MM	21.9	58.3	1.7	4.64	3.71	140.3	106.5	175	72	15.8	181	83	8	5.8	0.17	11.1
0	1	43	45.1035	9.13	0.97	0.69	7.44	10.6	7.6	81.5	145	12.9	158	13	1.13	26.4	2.98	17.4	1.02	21.8	55	29.3	8.4	3.37	0.86	39.7	6.79	117.3	2.22	1159.3	6671.97	0.0284635	MM	24.3	64	1.6	5.64	3.9774	139.821	104.535	411	71.5	94.4	208	60	20.7	12.3	0.18	11.6
0	1	48	45.12	3.23	1.43	0.29	1.38	44.3	9	42.7	139	12.5	143	13.3	1.16	34.2	4.2	17.6	0.99	18.4682	15	16.9	3.4	3.21	0.87	35.7	6.8	55.8	2.19	116.8	2992.33	0.032493	MM	25	60.7	1.4	5.6592	3.92	141.9	103.7	253.154	87.3	19.1	172	69	6.2	2.8	0.17	11.9
0	2	46	45.2	10.7	0.86	0.47	9.27	8	4.4	86.6	117	12.6	289	14	1.21	28	5.61	15.6	14.41	70.5006	117.3	65.5	6.8	5.59	0.37	31.5	8.5	59.2	2.02	1378	26979	0.0384127	MM	24.9	56.4	1.3	7.22	4	142	106	98	62	125.6	295	74	18	11.2	0.28	9.7
0	1	47	45.3198	4.8	0.4	0.23	4.17	8.2	4.7	85.9	120	12.1	112	13.2	1.15	29.3	3.69	18.6	2.2025	72.9673	480.7	337.5	88.8	3.25	1.39	34.6	5.25	61.6	2.02	113.7	1013	0.033237	MM	19	53.6	1.8	5.62	3.85	140.1	106.1	239	372.2	327.9	265	29	110.3	21.5	0.13	11.8
0	1	43	45.36	11.4	2.01	0.63	8.52	17.6	5.5	74.7	124	13.6	394	13.5	1.17	20.4	3.58	18	9.02	20.78	29.6	16.5	3.9	3.96	3.78	32	5.3	51.3	2.01	77	534	0.0365625	MM	28.4	60.4	1.1	8.97	3.9	142	104	154	81	75.4	264	17	10.5	6.6	0.34	8.6
0	1	47	45.7	4.96	1.36	0.49	3.03	27.4	9.9	61.1	131	12.1	224	12.4	1.08	29.5	4.36	15.6	0.37	22.2692	21.9	25.1	7.7	5.23	6.06	39.5	8.35	70.2	2.25	79.5	1797	0.0273418	MM	28.5	68	1.4	9.25	3.65	138	101.8	511	73.1	80.3	149	139	21.4	13.7	0.22	10
0	1	46	45.9133	8.14	0.91	0.36	6.85	11.22	4.4	84.21	158	12.5	194	13.5	1.17	26.9	3.58	17.8	1.5152	15.78	82.7	28	10	3.77	0.62	35.1	10.3	85.8	2.15	570.55	2589.39	0.0333333	MM	22.9	58	1.5	5.48	4.4	140	105	333	68	135.7	195	37	25.5	15.5	0.21	11
0	2	64	46.1767	3.7	0.26	0.37	2.99	7.1	10.1	81.4	121	13.5	152	14.4	1.26	30.9	2.34	17.6	0.85	15.45	17.7	29.8	2.8	3.96	0.85	33.1	8.72	53.4	1.92	1168.7	6473.53	0.0380665		25.1	58.2	1.3	6.71	4.48	124.4	99.2	88	59.5	27.1	220	33	7.2	4.4	0.19	12.6
0	1	63	46.2	12.88	0.36	0.31	11.6	2.8	2.4	90.1	110	13.8	149	15.6	1.36	47.3	2.79	16.4	2.11	21.72	24.5	34.3	32.3	2.41	1.7	29.1	6.44	58.2	1.76	1460.85	9302.34	0.0467354	MM	17.7	46.8	1.64	6.83	4.29	126.2	95.5	118.6	224.9	160.8	118	97.6	44.5	12.2	0.19	12.5
0	2	58	46.43	6.91	1.14	0.4	5.34	16.5	5.8	77.3	124	13.4	242	12.8	1.12	29.3	2.66	19.1	0.53	22.27	16.2	18.1	4.9	5.16	0.99	41.9	4.03	41.6	2.11	552.3	2963.53	0.0267303	MM	17	58.9	2.46	12.77	4.3	138.6	105	253.2	79.5	24.9	160	29.4	14.2	9.3	0.29	12.1
0	2	75	46.6	3.69	0.44	0.14	3.1	11.9	3.8	84	115	15.5	86	30.3	2.71	34.5	4.94	17.4	1.26	251.499	337.9	369.8	78.6	4.83	0.59	32.8	4.48	80.5	2.18	1067.6	7664	0.082622	MM	31	63.8	1.1	7.2665	3.69	138.1	105.1	265.985	834	578.1	288	27	109	30.4	0.1	12
0	1	47	46.6549	5.44	1.82	0.25	3.1	33.5	4.6	56.9	159	12.5	154	11.8	1.03	25.7	3.21	17.9	0.38	7.39	9.3	27.5	3	7.06	12.41	24.8	9.7	80.7	1.55	1123.68	7301	0.0415323	MM	19.9	44.7	1.2	11.84	3.8	142	104	570	52	26.2	750	252	10.3	7.3	0.17	10.8
0	1	69	46.8	4.55	1.02	0.6	2.89	22.3	13.19	63.4	120	13.24	165	12.2	1.06	25	3.36	16.9	0.53	20.78	54.3	20.8	4.4	4.18	1.06	37.5	5.15	55.3	2.02	83.5	166	0.0282667	MM	22.7	60.2	1.7	5.67	4.01	150.4	99.8	192	60.6	145.4	177	90	10.4	6	0.13	8.08
0	1	68	46.88	20.86	1	0.71	19.15	4.8	3.4	91.8	173	13.2	261	13.6	1.18	30.2	5.16	19.2	4.57	34.95	58	24.3	19.2	3.83	1.53	28.5	9	62.5	1.82	1326.3	14124	0.0414035	MM	23.7	52.2	1.2	7.13	3.5	142	106	273	112	185.8	777	62	29.7	10.51	0.29	11
0	1	45	47	5.07	1.44	0.39	3.08	28.4	7.7	60.7	137	12.5	194	13	1.13	23.8	5.16	15.3	8.93	6.92	6.5	14	6.5	4.88	1.03	32.1	9.5	91.4	2.03	82	394	0.0352025	MM	27.3	59.4	1.2	7.24	4.4	135	101	364	43	16.9	191	43	17.1	10.6	0.2	10.2
0	1	61	47	32.1	2.41	0.87	28.63	7.5	2.7	89.2	130	14.6	415	11.5	1	27.6	3.97	21.4	0.88	24.03	128.4	186.6	47.8	5.51	1.11	35.2	7.7	73.9	2.12	2199	787.1	0.0284091	MM	33.3	68.5	1.1	6.85	4.08	141.7	100.2	366	533	1244.9	348	51	66	18.2	0.39	9.3
0	2	63	47.024	6.5	1.07	0.46	4.9	16.6	7.1	75.8	132	13	284	12.5	1.09	25.6	3.86	17.7	1.22	38.16	18.8	27.3	5.2	7.37	12.67	38.6	8.44	60.3	2.1	2768	5920.09	0.0282383	MM	28.9	67.5	1.3	15.6	3.65	139.8	101.7	305	50.5	33.7	253	174	16.7	11.5	0.29	10.2
0	1	33	47.1	8.2	0.67	0.35	7.14	8.2	4.23	87.07	134	13.32	146	13.1	1.14	29.3	6.85	15.9	1.89	9.21	66.6	24.1	5.9	5.86	2.8	40.6	3.25	69	2.21	28	63	0.0280788	MM	20.9	61.5	1.9	7.72	3.63	141.1	103.5	422	69	34.4	215	23	15.4	9.5	0.13	8.62
0	1	60	47.2	8.31	1.29	0.77	6.07	15.5	9.3	73	156	12.6	401	13	1.13	29.5	5.62	16.1	1.77	9.12	40.8	22.3	5.7	4.78	1.59	37	6.03	78.5	2.18	54	728	0.0305405	MM	27.8	64.8	1.3	5.09	3.75	136.9	101.2	175	88.9	104.9	211	25	13	7.3	0.41	10.2
0	2	43	47.4	21.28	0.66	1.09	19.51	3.1	5.1	91.7	127	12.7	160	14.5	1.27	27.6	3.15	17.2	0.86	27.92	90.3	43.2	8.9	2.77	0.71	32	2.68	35.1	1.93	3375	18600	0.0396875	MM	20.7	52.7	1.5	5.48	3.61	137.6	103.9	127	73	94	427	34	24.4	15.5	0.16	10
0	2	33	48.2	8.53	1.26	0.54	6.73	14.8	6.3	78.9	98	14.1	199	11.6	1.01	26.2	7.17	15	7.07	19.4265	9.3	27.3	6.1	8.89	6.24	34	6.09	31.6	1.9	92	866	0.0297059	MM	22.6	56.6	1.5	9.4408	3.38	142.5	114.1	269.008	47.9	19	1026	186	19	12.9	0.21	10.4
0	1	48	48.2002	9.14	2.76	0.76	5.48	30.2	8.3	60	138	11.9	374	11.9	1.04	25.8	3.52	16.9	3.83	10.04	53.9	27.8	10.2	3.97	1.74	29.9	4.75	80.6	2.22	58.8	2026.77	0.0347826	MM	32.2	62.1	0.9	3.43	3.88	141.5	99.7	244	206.4	172.2	253	111	16	5.8	0.36	9.7
1	2	39	48.3837	10.29	0.69	0.62	8.94	6.7	6	86.9	99	15.7	21	11.5	1	24	2.86	17.1	0.18	78.2809	20.1	47.5	5.6	2.98	5.18	42.6	14.4	37.2	2.44	1074	1535.6	0.0234742	MM	25.2	67.8	1.7	14.93	4	149	113	248	194	54.4	1553	285	11.8	6.2	0.03	13.1
0	2	58	48.3974	6.72	1.14	0.33	5.21	17	4.9	77.6	106	14.8	89	14.4	1.25	27.7	2.97	18.2	1.67	10.1	7.1	54	7.1	1.74	1.13	29.3	5.4	47.4	1.86	390.868	458	0.0426621	MM	25.8	55.1	1.1	8.34	4.6	141	99	171	86	32.7	359	52	11.4	4.3	0.12	13.8
0	1	44	48.5	6.8	0.63	0.46	5.66	9.3	6.8	83.2	97	12.9	279	14	1.22	27	3.6	18.2	4.1	22.3334	21.5	23.8	5.5	2.93	2.99	27.5	4.62	60.4	1.92	1200	170	0.0443636	MM	32.5	60	0.8	7.05	3.72	134.2	96.2	315	95.7	111.5	336	106	9.7	4.2	0.23	8.3
0	2	60	48.5847	7.41	1.13	0.63	5.25	15.2	8.5	70.8	134	14.2	329	10.9	0.95	24.9	5.12	16.9	0.5	1.48	278.9	215	48.9	7.22	2.95	42.1	6.69	107.6	2.53	233.8	11795.5	0.0225653	MM	38.2	80.3	1.1	5.77	4.33	136.9	104.1	479	1235.2	1116.8	308	12	71	22.1	0.39	12
0	2	48	48.7	21.6	0.41	0.43	20.74	1.9	2	96	130	12.6	192	13.4	1.17	29.6	3.4	18.9	5.06	21.42	137.5	35.6	7.4	4.07	1.1	32.3	2.62	34.1	1.81	728.9	261	0.0362229	MM	24.7	57	1.3	10.78	3.39	143.8	109.1	163	166.9	247.8	358	45	13.7	6.3	0.2	10.4
0	1	44	48.754	8.5	0.7	0.59	7.21	8.2	6.9	84.8	123	14.1	176	12.4	1.08	24.9	3.5	18.9	4.1	34.8	12.7	22.1	7.1	3.78	1.22	45.7	3.74	43.5	1.99	421.292	2554.03	0.0236324	MM	21.6	67.3	2.1	7.2525	4.44	140.4	110.2	243.272	99.5	182.5	238	157	12.6	5.5	0.15	8.3
1	1	59	49	13.5	0.31	0.92	12.23	2.3	6.8	90.6	61	18.5	37	34.7	3.12	111	0.8	26.4	8.79	303.031	54.9	156.2	356.1	1.34	1.62	36.6	40	270.6	2.28	130	4589.58	0.0852459	MM	18.2	54.8	2	7.23	3.6	124.6	88.9	543	55	57.5	180	14	522	165.9	0.1109	11.2473
0	2	30	49.1566	18.33	0.49	0.23	17.61	2.7	1.25	96.04	118	13.09	307	12.7	1.11	24.5	3.06	17.6	2.29	22.42	506	134.6	6.6	4.3	0.57	37.7	5.66	38.1	2.16	427.3	7768.25	0.029443	MM	32.1	69.8	1.2	8.62	4.69	131.5	100.2	160	313.4	637.3	263	51	15.3	8.7	0.33	10.62
0	2	45	49.27	7.08	1.04	0.46	5.44	14.7	6.5	76.8	117	12.6	130	12	1.04	23.4	1.98	19.5	1.49	7.44	52.8	54.6	8.7	2.75	0.81	38.6	4.22	53.7	2.12	68	510	0.026943	MM	24.1	62.7	1.6	4.22	3.55	141.9	108.4	248	67.7	64.8	196	43	17.8	9.1	0.18	13.5
0	1	53	49.6	5.25	0.93	0.26	4.01	17.7	5	76.3	144	13	92	12.4	1.08	27.9	2.83	17.5	0.43	23.71	49.1	33.3	7.5	3.7	2.73	36.4	3.47	68.9	2.07	436.6	693	0.0296703	MM	23.9	60.3	1.5	11.18	3.78	138	102.2	315	91.2	42.1	217	47	20.2	12.7	0.11	11.7
0	2	62	50	12.48	1.29	0.81	10.18	10.3	6.5	81.6	124	12.6	173	12	1.04	25.9	4.85	16.6	1.03	4.52	32.1	24.2	3.4	4.65	1.65	35.6	6.9	45.9	2.33	36.5	981.824	0.0292135	MM	35	70.6	1	6.3771	4.55	139.4	102.7	235.237	99.6	97.1	229	22	7.2	3.8	0.18	10.3
0	1	53	50.0733	5.29	1.43	0.37	3.12	27	7	59	138	13.1	106	12	1.04	27.4	4.9	16	1.01	12.47	26.8	21.4	11	6.57	3.46	39.4	7.88	55.5	2.33	84.2	1838	0.0263959	MM	33.7	73.1	1.2	9.8	3.65	136.3	99.9	291	52.6	17.9	174	64	44.9	33.9	0.14	13.5
0	1	54	50.5	11.16	0.38	0.52	10.24	3.4	4.7	91.8	162	12.9	178	12.2	1.06	25.3	2.36	18.2	1.61	34.447	109	46.8	6.6	4.67	0.67	40	10.56	68.1	2.08	2184.9	8038.57	0.0265	MM	23.4	63.4	1.7	11.55	4.23	140.2	106.1	320	98.2	276.5	232	42	16.1	9.5	0.19	10.9
0	1	56	50.5	13.54	1.15	0.56	11.79	8.5	4.13	87.1	134	14.51	184	13.5	1.18	28.5	3.96	16.8	1.32	33.3023	61.7	16.3	8.4	2.95	0.78	36.8	5.62	77.5	2.22	2785.3	6066.34	0.0320652	MM	25.2	62	1.5	4.17	4.3	138.5	101.4	216	186.9	278.1	159	30	17	8.6	0.16	8.81
0	2	42	50.617	10.2	0.67	0.45	9.03	6.6	4.4	88.5	129	12.9	220	12.5	1.09	26.4	2.97	18.5	0.6	36.59	72.4	45.6	9.2	2.32	0.91	25	5.1	59.9	1.29	1421.63	9668.27	0.0436	MM	17.4	42.4	1.4	8.5	3.6	146	115	122	55	108.2	1417	275	21.6	12.4	0.18	8.4
0	1	48	50.7756	15.85	0.81	0.6	14.42	5.1	3.8	91	142	12.4	158	12.5	1.1	30.6	1.49	19.6	0.1	7.45	33.1	22.3	9.5	2.77	1.71	46	3.37	74.3	2.37	92.4	136	0.023913	MM	25.6	71.6	1.8	4.47	3.45	141.9	103.3	263	105.7	140.5	154	45	17.4	7.9	0.2	12.9
0	2	24	50.8	18.66	0.58	1.01	17.06	3.1	5.4	91.4	142	12.9	321	14.3	1.25	30.5	3.44	17.3	1.45	8.83	6.7	19.5	14.5	2.3	0.4	32.2	2.56	54.2	1.87	2021.3	46537	0.0388199	MM	21.2	53.4	1.5	6.75	3.72	135.9	104.2	166	73.2	7.7	378	29	36.2	21.7	0.33	10.3
0	2	61	51.1085	7.2	0.68	0.63	5.82	9.5	8.8	80.8	99	16.3	243	13.5	1.17	31.7	1.81	20.3	1.93	22.603	9.5	23.8	2.9	2.67	1.06	24.7	2.1	43.5	1.88	1773.7	14531	0.0473684	MM	21.6	46.3	1.1	6.13	4	136	98	131	88	18.2	386	15	6.8	3.9	0.22	9.2
0	2	71	51.1982	5.73	0.58	0.2	4.95	10.1	3.5	86.4	75	14.4	150	18.7	1.65	55	3.05	16.1	0.78	254.162	146.8	62.4	127.7	1.8	0.58	36.6	9.8	43.5	2.18	909.1	5418.78	0.045082	MM	29.6	66.2	1.2	5.46	3.49	142	107	273	151.8	301.7	246	15	270.2	142.5	0.17	11.1
0	1	33	51.3	11.7	1.39	0.63	9.59	11.92	5.4	82.11	160	13.7	160	13.2	1.15	31	3.65	17.9	0.17	7.34	46.8	20.5	5.2	5.86	5.14	37.5	7.39	81	2.11	308	1553.41	0.0306667	MM	26.2	63.7	1.4	10.06	4.11	140.2	104.3	515	76.9	56.4	235	64	15.6	10.4	0.18	11.5
0	1	81	51.3912	6.94	0.1	0.25	6.59	1.4	3.6	95	137	13.2	107	13.7	1.21	26.8	2.69	16.9	7.82	32.56	63.9	31.6	7.5	2.33	0.76	34.4	3.59	75.5	2.17	2499	7502	0.0351744	MM	22.5	56.9	1.5	4.03	3.96	135.5	98.6	149	209.6	192.1	434	20	16.3	8.8	0.1	9.4
0	2	85	51.4256	8.55	1.19	0.98	6.34	13.9	11.5	74.1	90	17.7	107	14.7	1.27	44.8	1.7	19.8	4	132.6	61.8	91.3	14.6	2.95	0.37	27	10.58	79.7	1.98	1037	2393	0.047037	MM	43.7	70.7	0.6	6.6731	4	139.6	108.9	322.127	79.1	114.1	245	81	26.7	12.1	0.11	10.5
0	2	53	51.45	7.98	1.44	0.46	5.9	18	5.8	73.9	125	12.6	192	13.8	1.21	28.8	2.55	19.6	0.92	11.74	60.9	33.6	5.7	3.54	6.05	43.9	6.9	57.2	2.16	1917	3872	0.0275626	MM	24.9	68.8	1.8	5.51	3.54	3.81	139.1	333	31.3	68	238	70	21.3	15.6	0.2	10.7
0	1	80	51.9	4.76	0.25	0.46	3.76	5.31	9.68	79.03	120	14.8	128	11.8	1.03	30.1	3.97	17.1	0.98	76.84	125.8	31.1	17.7	3.57	3.44	29.7	11.05	72.6	2.09	271	3671.26	0.0346801		21.3	51	1.4	13.33	4.31	139.1	107.9	350	173.6	182.9	239	53	26.2	8.5	0.13	9.85
0	2	80	51.9	8.78	2.09	0.7	5.62	23.8	8	64	137	13.3	299	14.3	1.25	26.9	4.09	18.1	1.8	60.4978	44	56.1	29	3.53	1.77	38.7	5.45	53.8	2.06	1445	445	0.0322997	MM	24.7	63.4	1.6	8.64	4.58	140.4	109	266	205.1	855.1	308	60	40.5	11.5	0.33	11.1
0	1	43	51.9205	8.64	1.33	0.66	6.6	15.42	7.6	76.41	139	14.6	210	12.6	1.09	25.2	3.93	18	0.57	14.82	153.6	133.2	6.7	4.09	1.76	36.2	4.4	82.7	2.15	575.869	3882.44	0.0301105	MM	24.6	60.7	1.5	7.23	4.7	140	107	438	90	137	316	131	16.5	9.79	0.26	12.4
0	1	37	52.08	6.69	1.48	0.39	4.68	22.1	5.8	70	143	13	154	12.7	1.1	26	3.84	16.5	0.39	6.55	20.5	15.3	3.5	5.38	2.5	37.9	6.2	86.9	2.19	174	1546	0.0290237	MM	21.9	59.8	1.7	4.95	4.2	138	104	441	65	25.8	119	39	11.6	8.1	0.19	12.4
0	2	41	52.2539	10.15	0.81	0.54	8.67	8	5.3	85.4	108	15.4	361	12.6	1.11	25.1	2.85	16.2	3.92	18.0319	41.7	35.9	2.7	3.82	5.76	37.4	4.97	49.3	2.21	88.9	1599	0.0296791	MM	24.4	61.8	1.5	6.03	3.75	137.8	102	154	78.6	24.7	232	42	6.2	3.5	0.4	11
0	2	57	52.3054	11.26	2.21	0.72	8.02	19.6	6.4	71.2	97	18.4	76	15.5	1.36	36.2	2.64	17.9	1.65	82.87	19.7	26.1	16.6	3.84	0.99	30.6	22.43	125.8	1.96	48.5	53	0.0444444	MM	31.3	61.9	1	9.35	4.03	142.6	110.7	431	74.3	64.9	333	21	25.6	9	0.1	13.4
0	1	45	52.3317	12	1.94	1.22	8.64	16.1	10.1	71.8	145	12.1	267	12.6	1.1	29.9	3.39	16.7	0.31	17.88	14.7	21.7	7.4	3.89	1.04	37.4	4.8	78.7	2.14	123.1	1712.92	0.0294118	MM	28.6	66	1.3	6.35	3.84	139.3	102.7	272	64.3	17.5	237	88	16.3	8.9	0.29	10.8
0	1	35	52.3688	3.67	0.83	0.24	2.59	22.6	6.5	70.6	75	12.1	24	17.6	1.55	30.2	2.98	17.1	9.84	48.2994	7.3	14.6	3.4	1.86	0.97	27.8	8.75	87.3	1.88	1312.61	7971.91	0.0557554	MM	31.4	59.2	0.9	11.64	3.57	145.2	109.7	221	48.2	27.7	296	71	6.6	3.2	0.03	13.4
0	2	45	52.59	10.6	0.42	0.22	9.91	4	2.1	93.8	104	14.3	118	14	1.22	29.4	7.35	15.4	5.13	15.84	15	19.6	6.1	6.3	1.46	32.9	6.93	47.9	2.01	200	52	0.0370821	MM	26.2	59.1	1.3	19.1	3.38	135	95.9	373	93.2	32.9	432	16	16	9.9	0.16	13.4
0	1	42	52.668	14.8	0.75	0.56	13.48	5.1	3.8	91.1	156	14.1	280	11.9	1.04	27.6	3.37	17.3	2.0001	24.3	36.3	26.9	2.6	4.76	1.83	39.1	4.75	84.6	2.06	840.9	14483	0.0265985	MM	29	68.1	1.3	6.75	3.94	141.1	106.5	337	125.5	111.6	240	62	9.2	6.6	0.33	12
0	1	27	52.8043	6.59	1.82	0.6	3.99	27.6	9.1	60.6	117	11.7	261	11.1	0.97	24.4	9.72	15.4	1.14	15.85	9.8	11.2	2.3	4.51	0.73	43.3	5.96	52.3	2.31	305.7	299	0.0224018	MM	28.7	72	1.5	13.84	4.1	139	101.3	296	73	13.4	161	101	6.1	3.8	0.26	10
0	2	41	52.96	6.29	0.93	0.52	4.81	14.8	8.3	76.4	75	14.4	301	14.3	1.25	37.6	6.59	16.2	2.56	58.8079	8.2	10.4	4.6	2.96	1.55	31.2	3.03	32.3	2.22	41.9	189	0.0400641	MM	28.3	59.5	1.1	7.62	3.9555	137.857	100.459	120	91.1	29.3	225	4	7.7	3.1	0.31	10.4
0	2	77	53	9.48	0.58	0.47	8.42	6.1	5	88.8	114	13	239	13.1	1.14	27.6	4.34	17.1	3.77	17.1	236.1	138.2	12.5	3.91	0.48	36.1	11.09	70.3	1.8	3436.5	9857.06	0.0315789	MM	21.1	57.2	1.7	8.22	3.38	132.1	97.7	255	288	326.8	343	41	27	14.5	0.27	11.3
0	1	44	53.1162	2.51	0.93	0.29	1.21	37.1	11.6	48.1	106	14.4	97	14	1.22	29.7	7.37	15.9	7.17	44.6135	41.3	9.8	8.3	2.33	1.87	35.1	4.72	65.6	2.14	759.961	3621.9	0.0347578	MM	30.6	65.7	1.1	3.97	3.87	140.2	103.1	301	187.1	116.9	94	12	16.7	8.4	0.11	11.8
0	1	82	53.2041	5.7	0.69	0.51	4.43	12	8.9	77.1	147	13.6	105	12.7	1.11	26.7	3.77	18.9	0.41	180.1	137.8	94.2	18.6	3.01	1.66	37.4	7.43	69.6	2.16	442.1	3616	0.0296791	MM	27.9	65.3	1.3	5.29	2.94	138.8	99.2	327	417	696.8	217	57	33.7	15.1	0.13	12.7
0	1	53	53.6523	8.6	0.3	0.48	7.81	3.5	5.6	90.8	152	14.4	168	12.1	1.05	26.5	2.83	19.6	0.85	55.9065	174.7	95.3	65.9	3.34	1	37.9	5.71	63.3	1.94	1300	1552	0.0277045	MM	23.3	61.2	1.6	13.07	3.8641	138.319	102.741	180	145.9	306.7	342	27	93.6	27.7	0.14	8.2
0	2	72	53.7	13.9	1.21	1.07	11.43	8.7	7.7	82.4	106	12.7	164	13.7	1.2	27.5	5.38	17.5	8.89	1.29	11.8	24.2	5.3	2.67	0.85	30.6	2.38	54.5	1.97	31172	39	0.0392157	MM	29.1	59.7	1.1	1.46	3.15	138.9	97.7	186	78.4	17.4	600	82	12.1	6.8	0.18	11.2
0	2	55	53.875	7.5	0.94	0.45	6.07	12.5	6	80.9	107	13.4	226	12.8	1.12	31.5	5.02	17.3	2.7886	38.1054	27.6	17.3	2.5	2.64	3.7	39.9	4.4	82.1	2.22	1594.5	13606	0.0280702	MM	25.3	65.2	1.6	4.95	3.19	143.3	104.9	368	107	129	129	33	6.5	4	0.31	13.8
0	1	55	54	8.22	0.85	0.44	6.81	10.3	5.4	82.9	155	13.8	102	13.3	1.16	30.9	4.2	16.8	0.6	30.19	217.8	62	11.6	4.09	0.75	44.9	6.5	70.2	2.19	116	2802.37	0.0258352	MM	26	70.9	1.7	9.27	3.61	140	103.5	291	136	155.9	224	108	27.9	16.3	0.12	11.9
1	1	86	54.1726	6.67	0.61	0.98	4.94	9.1	14.7	74	114	17.8	345	11.3	0.98	28.6	3.86	17.3	0.83	262.157	52.8	51.7	269	8.09	3.45	29	5.21	81	2.02	961.4	6619.38	0.0337931	90/40%	19.4	48.4	1.5	4.89	3.84	131.6	99	188	508	388.5	328	119	396.5	127.5	0.43	12.3
0	1	39	54.2414	5.56	0.75	0.32	4.25	13.5	5.8	76.4	150	12.5	169	11.9	1.04	27.1	4.81	16.4	0.9	6.1	18.6	22.2	3.2	7.58	8.96	41.7	8.39	75.3	2.15	88.3	284	0.02494	MM	28.8	70.5	1.4	5.09	3.95	136.9	102	309	91.5	18.2	239	40	11.3	8.1	0.19	11.2
0	1	74	54.3	5.4	0.75	0.33	4.26	14	6.1	79.3	98	16.7	128	15	1.31	27.6	6.95	16.4	3.26	120.2	116.6	58.2	68.5	5.25	1.84	33.3	7.96	115	2.24	407.8	1162	0.0393393	MM	26.2	59.5	1.3	7.1381	4.44	135.7	104.9	285.188	230	500.3	179	22	89.9	21.4	0.14	11.2
0	1	47	54.8743	11.73	2.59	0.89	8.2	22.1	7.6	69.9	159	12.5	163	13.3	1.16	27.9	3.24	17.1	0.39	15.18	24.5	20.5	3.4	6.06	2.6	44.7	3.9	66.1	2.25	107	1201.4	0.0259508	MM	28.3	73	1.58	9.26	4.43	137	99.1	390.1	85.8	41	235	106.8	12.9	9.5	0.19	11.4
0	1	74	55	6.42	1.19	0.74	4.29	18.5	11.5	66.9	125	13.9	251	14.8	1.3	27.3	2.39	17.3	1.59	36.4661	66.3	41.7	7.4	2.97	0.6	31.8	5.93	48.8	2.08	246.3	2317.37	0.0408805	MM	20.3	52.1	1.6	4.84	4.25	136.9	98.6	218.833	151.1	233.4	219	182	13.7	6.3	0.28	11.3
0	1	64	55.14	7.21	0.81	0.46	5.71	11.2	6.4	79.2	134	12.5	132	11.7	1.02	28.8	3.38	15.8	1.04	20.4	12.2	29.3	13.6	3.21	0.77	35.5	6.8	75.1	2.2	68	2025.9	0.0287324	MM	25.4	60.9	1.4	6.4744	4.24	136.2	102.1	309.736	70.8	35.1	223	317	29.9	16.3	0.13	9.8
0	2	32	55.2989	15.98	1.44	0.89	13.58	9	5.6	85	126	13	184	13.9	1.22	27.1	2.91	19.4	2.12	21.82	528.2	231.1	5.6	2.87	0.74	32.4	4.73	55.5	2.03	1811.3	26892	0.0376543	MM	24.1	56.5	1.3	6.5198	4.13	137.3	104.4	187.201	195	144.2	344	158	12.6	7	0.23	12.3
0	1	49	55.3222	14	2.76	1.03	9.86	19.8	7.4	70.6	148	13.2	230	13.3	1.16	27	4.01	16.2	0.84	30.49	21.2	26	4.3	5	2.85	40.6	6.29	66.2	2.35	236.1	3208	0.0285714	MM	26	66.6	1.6	7.51	3.95	141	104.3	432	85	24	248	307	15.1	10.8	0.2	8.9
0	1	51	55.4	5.77	0.69	0.42	4.62	12	7.3	80	124	14.7	261	12.4	1.09	31.4	9.95	15.6	8.02	16.63	10.3	19.9	10.8	3.95	2.7	33.3	6.89	46.4	1.93	48.3	154	0.0327327	MM	24	57.3	1.4	12.19	3.44	147.6	120.7	142	77	130.7	890	36	23.9	13.1	0.29	11
0	1	31	55.6693	12.79	1.61	0.52	10.56	12.6	4.1	82.6	169	11.5	239	11.9	1.04	22.5	3.12	16.4	0.33	5.48	67.5	28.9	4.4	5.74	2.32	40.8	3.83	87.7	2.34	212.2	155	0.0254902	MM	26	66.8	1.6	7.82	4.0779	139.326	103.271	497	80.8	53.5	201	81	14.7	10.3	0.25	10.4
0	2	52	55.86	11.94	1.42	0.94	9.5	11.9	7.9	79.6	126	12.5	170	12.3	1.07	26.2	4.52	16.5	1.7	36.16	295.3	135	8.9	4.54	0.74	34.4	6.22	37.9	2.04	1917	2889	0.0311047	MM	25.6	60	1.34	9.36	3.8	136.9	104.2	194.1	168.1	422.4	195	24.4	22.4	13.5	0.18	10.5
0	2	43	55.9837	12.52	1	0.05	11.46	8	0.4	91.5	143	12.1	203	13.8	1.2	23.7	4.03	17.4	1.7	1.35	5.8	11	1.2	4.29	0.89	34.1	3.3	77.4	2.15	143.4	6759.62	0.0351906	MM	41.6	75.7	0.8	4.85	4	136	102	524	106	18.6	181	37	4.6	3.4	0.28	13.8
0	1	64	56	7.7	1.33	0.67	5.43	17.3	8.7	70.8	135	13.2	164	13.5	1.18	26.8	4.71	17.1	1.57	13.29	20	15.2	6.7	3.77	0.98	33.9	6.07	61	2.09	51	189	0.0348083	MM	33.3	67.2	1	5.7802	3.59	145.7	107	302.438	82.7	50.1	250	49	13.5	6.8	0.22	13.3
0	1	27	56.08	12.83	1.44	1.5	9.8	11.2	11.7	76.4	123	12.6	179	12.5	1.1	32.9	5.8	15.9	6.46	19.9188	31.1	26	5.3	3.82	2.22	40.6	6.22	39.9	2.31	104.7	450	0.0270936	MM	28.3	68.9	1.4	5.1	4.18	136.3	98.3	286	121.2	125.4	298	78	9.8	4.5	0.19	10.6
0	2	40	56.3873	12.56	0.71	0.55	11.29	5.62	4.4	89.91	130	19	423	13.5	1.17	25	4.03	37.7	0.63	39.154	9.6	124.7	0.6	17.46	45.51	39.8	6.5	47.1	1.79	667	9331	0.029397		27.2	67	1.5	13.12	4.7	128	93	148	68	42.9	531	51	6.4	5.8	0.52	12.3
0	1	81	56.58	9.32	1.31	0.41	7.59	14.1	4.4	81.4	150	13.4	49	12.7	1.1	35.5	2.76	18.4	3.91	416	107.9	89.9	25.5	5.04	1.43	36.6	10.75	70.8	2.24	1553.1	6190.59	0.0300546	MM	28.3	64.9	1.3	6.59	4.1	136.7	105.4	445.1	128.6	479.3	230	40	48.4	22.9	0.06	11.7
0	1	48	56.5804	7.26	1.02	0.36	5.84	14	5	80.5	95	13.1	352	13	1.14	30	5.02	16.5	3.52	6.28	11.9	16.5	1.9	4.25	0.99	31.2	7.61	47.2	2.12	55	2447.05	0.0365385	MM	37	68.2	0.84	3.97	3.25	138.5	94.2	198.9	104.8	57.7	213	30.5	5.4	3.5	0.31	8.9
1	1	41	56.7181	3.16	0.42	0.36	2.31	13.3	11.4	73.1	87	15.9	151	14.4	1.26	36.5	1.34	19.9	9.19	76.3876	9.2	34.4	12.5	1.53	1.26	32.4	16.6	86.7	2.12	40.2	1964.45	0.0388889	159/40%	29.2	61.6	1.1	7.69	4.97	139.5	104.7	221	437.6	94.6	228	13	17.9	5.4	0.17	11.6
0	2	66	56.8412	10.39	1.94	0.73	7.61	18.7	7	73.2	96	16.4	319	13.8	1.2	28.6	4.15	16.3	3.48	22.2892	11.9	18	6.7	3.01	1.42	31.7	4.2	38	2.09	554.95	2160.93	0.0378549	MM	32	63.7	1	4.65	3.83	129	91.1	208	84	110.2	194	9	13.3	6.6	0.26	8
0	1	46	56.85	5.9	1.05	0.65	4	17.9	11.1	68.1	176	12.4	135	12.9	1.13	31.9	3.23	19.2	0.6	64.62	33.2	26.9	10.5	6.75	2.42	43.4	14.68	71.6	2.31	64.8	3396.67	0.0260369	MM	28.2	71.6	1.5	13.14	4.25	138.8	97.1	552	105.1	309.6	156	12	23	12.5	0.13	9.4
0	1	81	56.8686	15.11	0.91	0.6	13.54	6.02	4	89.61	137	14.1	197	12.9	1.12	24.5	3.68	19.1	1.21	21.7	241.3	112.6	4.7	2.72	0.63	33.7	10.5	91.6	2.02	3493.7	1939	0.0332344	MM	26.7	60.4	1.3	6.28	3.5	141	108	282	86	147.7	246	227	8.7	4	0.18	9.3
0	1	47	56.9046	17.44	4.78	1.05	11.14	27.4	6	63.9	147	16	400	12.9	1.13	30.4	6.24	16.9	1.07	10.68	13.5	16.2	2.7	10.04	4.63	37	4.01	74.4	2.23	65	267	0.0305405	MM	28.6	65.6	1.3	8.2099	4.19	139.7	104.5	364.562	98.7	38.5	270	70	12.2	9.5	0.4	9.9
0	1	53	56.9621	5.05	2.57	0.12	2.3	50.9	2.4	45.5	156	12.6	156	12.6	1.09	28.9	5.93	18.6	4.58	7.75	128.4	313.8	5.3	2.27	0.82	35.4	12.3	226.1	1.99	1550.62	8622.85	0.030791	MM	14.5	49.9	2.4	11.2	7.8959	138.695	106.694	556	44	64.2	900	3258	11.2	5.9	0.17	11.2
0	1	64	57.0231	7.88	1.11	0.25	6.34	14.1	3.2	80.5	131	15.9	187	10.6	0.92	25.3	4.25	17.6	0.91	60.94	163.6	146.2	75	5.76	3.63	37.7	4.11	56.2	2.29	51	3080.34	0.0244032	MM	31.2	68.9	1.2	6.76	3.03	140.2	102.8	346	305.8	593.2	388	38	99.4	24.4	0.23	12.6
0	2	83	57.03	7.5	1.21	0.75	5.29	16.2	10.1	70.9	123	13.3	140	14.7	1.29	27.2	4.25	17	2.15	24.63	297.8	133.6	35.5	4.41	0.49	34.2	8.52	64.8	2.26	698	3670	0.0377193	MM	22.1	56.3	1.5	6.6672	5.15	137.8	105.7	288.332	186.8	283.9	158	23	54.3	18.8	0.17	11.8
0	2	52	57.1724	12.1	0.42	0.38	11.28	3.5	3.1	93.2	114	18	175	11.9	1.03	21.7	3.03	16.7	1.9	136.6	173	298.6	9.7	4.9	0.82	40	5.2	47.2	2.17	887.209	5683.24	0.02575	MM	28.1	68.1	1.4	7.99	4.3	139	104	249	129	776.7	450	94	21.9	12.2	0.2	11.2
0	1	37	57.3359	7.68	2.36	0.43	4.78	30.7	5.6	62.2	161	13.3	202	12.4	1.08	32.1	6.46	18	0.53	26.74	28.9	23.2	1.4	8.58	8.5	35.6	5.1	76.8	2.09	331.967	1668.98	0.0303371	MM	23	58.6	1.5	7.67	3.6	139	101	314	100	43.5	222	82	7	5.6	0.23	11.1
0	1	19	57.39	7.29	0.79	0.37	6.12	10.8	5.1	84	140	13	159	15.3	1.32	39.5	2.22	22.5	14.09	20.36	262	121	7.3	4.17	1.4	36.4	6.8	42.4	1.91	950	8562	0.0362637	99/65%	22.9	59.3	1.6	8.16	3.47	136.2	106.4	193	68	397.4	292	83	17.8	10.5	0.15	9.2
0	2	41	57.6	13.4	0.7	0.5	12.18	5.2	3.7	90.9	127	13.1	183	12.8	1.11	30.8	4.52	17.3	2.79	49.88	144.1	24.9	15.2	4.47	1.1	34.4	3.57	38.5	2.1	726.9	5215.03	0.0322674	MM	27.4	61.8	1.26	9.53	2.9	135.1	100	162.7	148.6	397.2	153	15.9	24.6	9.4	0.18	9.6
0	1	22	57.6632	6.74	0.82	0.91	5.01	12.2	13.5	74.3	135	15.6	266	15.1	1.32	20.2	2.08	21.7	0.74	68.9112	211.3	422.5	7.6	5.58	7.08	45.3	8.87	67.6	2.21	94.9	370	0.0291391	MM	21.8	67.1	2.1	6.51	2.99	148.4	100.4	781	72.4	99.6	1007	7724	11.3	3.7	0.26	9.7
0	1	79	57.8691	6.6	0.96	0.94	4.63	14.6	14.2	70.1	116	14.6	202	15	1.3	33.3	2.1	17.6	3.3794	18.51	15.7	12.7	8.8	3.48	1.47	28.8	4.8	57.8	1.92	34	188	0.0451389	MM	30.5	59.3	0.9	14.14	4.2	136	101	202	90	87.3	175	50	17.2	8.4	0.17	8.4
0	2	21	58.1	12.63	1.28	0.81	10.46	10.1	6.4	82.8	137	12.4	220	12.8	1.13	28.4	2.05	20.3	1.61	20.4791	6.9	16.6	10.9	3.28	1.21	35.6	5.51	48.2	2.13	697.7	4953.48	0.0317416	MM	23.2	58.8	1.5	3.31	4.22	138.6	103.9	162	56.4	10	230	32	32.6	21.7	0.26	11.6
0	2	76	58.12	9.06	1.15	0.5	7.23	12.7	5.5	79.8	116	13.5	157	12.9	1.13	27.5	2.99	18.5	1.96	17.44	29.4	24.2	5	4.25	0.86	36.6	8.4	51.4	2.19	377.8	4030.44	0.0308743	MM	24.8	61.4	1.5	5.6598	3.87	139.6	106.4	243.628	101.7	100.5	206	39	12.3	7.3	0.2	12.6
0	1	84	58.4765	10.72	0.92	0.7	9.02	8.6	6.5	84.1	117	16.2	147	12.7	1.11	24.3	1.62	18.9	6	582.6	94.6	93.2	145.6	4.67	0.93	34.1	5.78	79.1	2.09	656	4594.82	0.0325513	MM	21.9	56	1.6	5.34	3.33	134	96.8	153	458.9	1002.1	239	40	188.6	43	0.17	11.5
0	1	43	58.5	10.65	1.37	0.31	8.7	12.9	2.9	81.7	138	13.1	213	12.9	1.13	28	7.73	16.7	1.36	13.38	19.4	24.1	3.1	8.51	13.84	31.9	3.56	69.3	2.07	310.6	1730	0.0354232	MM	24.2	56.1	1.3	5.5	4.0892	137.947	102.888	358	118.9	41.1	462	109	13.6	10.5	0.27	12.6
0	2	84	58.54	6.52	1.07	0.64	4.55	16.4	9.8	69.8	117	12.8	227	13.2	1.15	31.5	6.12	18.6	1.09	62.49	11	22.3	1.9	6.7	1.44	34	4.8	58.1	2.22	1074	204	0.0338235	MM	29.2	63.2	1.2	5.58	4.1	137	102	254	107	58.5	176	21	5.4	3.5	0.24	10.6
0	1	70	58.7	6.84	0.51	0.54	5.78	7.5	7.9	84.5	128	13.2	235	13.4	1.17	28.7	4.3	16.8	1.17	34.1066	61.8	55.7	3.8	3.59	1.17	31.5	5.91	61.9	1.92	120	3061.94	0.0371429	MM	24.6	56.1	1.3	6.48	3.97	138.4	105.6	206	123	58.3	218	51	10.4	6.6	0.28	11.9
0	1	25	58.9	6.94	1.73	0.36	4.62	24.9	5.2	66.5	137	12.1	344	13.1	1.14	22.9	7.5	16.6	1.36	4.22	14.1	12.2	2.5	9.6	5.12	42.8	7.56	31.1	2.41	66.3	1350.58	0.0266355	MM	31.1	73.9	1.38	14.37	3.7	137.1	100.2	300.4	90.9	53.1	192	30.6	8.5	6	0.33	9.7
0	1	40	59.1	11.7	1.91	1.02	8.27	16.3	8.7	70.6	148	12.4	300	12.3	1.07	27.8	3.91	16.4	0.24	3.19	18.5	14.3	6.3	5.53	1.63	40.2	6.58	88.4	2.26	36.8	71	0.0266169	MM	31.2	71.4	1.3	7.4587	4.46	141.1	101.8	381.777	80	38	236	79	18.8	12.5	0.31	10.5
0	2	46	59.261	12.54	0.44	0.66	11.42	3.5	5.3	91.1	116	13.5	98	13.6	1.19	24.2	3	17.5	1.71	24.67	133	77	6.7	3.86	0.5	34.9	4.21	51.3	2.02	1033.3	8518	0.0340974	MM	26.4	61.3	1.3	6.49	4.08	138.5	108.1	241	106.4	147.1	225	38	14.2	7.5	0.11	11
0	1	37	59.2914	9.63	2.61	0.6	6.24	27.1	6.2	64.8	146	13.5	167	11.8	1.03	23.3	6.92	16.4	1.46	7.44	120.3	28.4	3.5	3.9	1.01	33.8	4.2	54	2.12	70	1947.09	0.0304734	MM	32.8	66.6	1	6.53	3.6	141	107	343	138	275.2	195	45	8.4	4.9	0.21	12.2
0	2	18	59.3	8.37	1.82	0.58	5.9	21.7	6.9	70.5	98	17.5	520	13.8	1.2	26	4.35	16.9	0.53	3.94	16.9	28.9	8.7	4.65	1.03	33	5.7	38.9	1.93	860.531	5429.94	0.0363636	MM	22.5	55.5	1.5	4.22	3.7	135	102	92	53	29.5	563	43	18.7	10	0.46	8.8
0	1	56	59.34	7.46	2.12	0.69	4.54	28.4	9.2	60.9	145	12.2	201	11.4	0.99	26	5.12	16.3	0.43	30.7	36.6	17.6	4.8	4.13	1.96	41.1	7.75	72	2.32	168.6	3654	0.0240876	MM	35.4	76.5	1.2	8.99	3.98	138	98.6	183	81.6	96.5	197	41	13	8.2	0.24	11.8
0	2	69	59.4564	20.31	1.85	1.97	16.47	9.1	9.7	81.1	122	13.5	232	12.1	1.06	24.8	3.78	20.7	0.79	180.4	19.6	29.9	4.8	6.18	2.44	40	4.2	70.6	2.25	5111	56308	0.0265	MM	39.6	79.6	1	6.53	3.5	142	104	228	244	60.9	215	37	14.9	10.1	0.29	12.6
0	1	78	59.5904	21.75	0.52	0.74	20.49	2.4	3.4	94.2	155	13.1	105	13.6	1.18	33.5	2.56	19.3	9.41	125.363	301.6	285.1	44.2	3.87	0.45	39.1	9.67	80.8	2.15	4659.8	18915	0.030179	MM	23.3	62.4	1.7	9.61	3.7	136.8	102.6	328	116	182.9	576	121	76.5	32.3	0.12	11.5
0	2	72	59.6	8.54	0.44	0.48	7.57	5.2	5.6	88.6	101	13.7	127	14	1.22	31.6	3.26	17.8	3.8	25.5136	9.8	13.6	6	2.53	0.82	35.9	4	36.6	2.19	46.5	60	0.0339833	MM	26.8	62.7	1.3	7.0312	3.32	144.2	104.9	193.96	84.8	15.4	288	32	11.8	5.8	0.14	11
0	1	41	59.6	11.9	1.4	0.64	9.7	11.8	5.4	81.5	111	13.7	145	14.4	1.26	32.8	8.31	16.1	8.2	21.46	21.5	39.9	3.9	7.18	11.37	31.7	7.71	72.6	1.35	63.3	165	0.0397476	MM	27.5	59.2	1.2	9.5968	4.45	142.8	110.4	349.23	62	28.6	1306	614	12.3	8.4	0.15	10.5
0	1	62	59.7	7.32	0.97	0.59	5.65	13.24	8.04	77.19	132	13.72	99	12.7	1.11	29.8	3.75	16.3	1.53	13.67	16.1	27.1	12.1	3.96	0.99	34.8	6	103.9	1.97	394.6	4235	0.0318966	MM	23.5	58.3	1.5	6.9	4.18	137.3	104.6	341	58.6	38.2	264	373	31.2	19.1	0.11	11.65
0	1	48	59.7783	13.07	2.13	0.74	10.09	16.3	5.7	77.1	81	15.7	367	11.8	1.03	25.6	3.71	16.1	1.54	11	37.7	17.1	2.7	3.34	1.74	37.3	14.68	74.5	2.26	961.645	6298.41	0.0276139	MM	31.7	69	1.2	5.22	4.81	115.9	90.2	301.1	325.5	252.5	246	22.3	4.8	2.1	0.3	8.1
0	1	60	59.8089	14.03	1.42	0.43	12.08	10.1	3.1	86.1	155	12.8	408	14.2	1.23	24.7	2.74	20.1	1.5	1.71	170.2	54.3	17.4	3.61	1.02	32.9	4.5	41.5	2.09	71	1202	0.037386	MM	30.1	63	1.1	5.29	3.5	137	101	109	227	342.5	383	23	23.3	5.9	0.41	9.9
0	1	35	60.1732	6.8	1.74	0.42	4.25	25.8	6.2	62.9	151	13.2	275	15.8	1.37	26.9	4.47	16.5	2.73	171.4	108.1	63.5	33	4.09	0.48	32.2	8.31	72.6	2.08	173	1316	0.0425466	MM	29.5	61.7	1.1	4.38	4	136.7	102	247	177.4	305.8	289	66	54.6	21.6	0.3	10.9
0	2	57	60.39	5.71	0.73	0.45	4.47	12.71	7.93	78.41	143	12.66	161	12.6	1.11	27.5	4.55	17.9	3.7	0.94	30.1	20.3	4.7	3.9	1.34	40.1	3.76	45.2	2.42	87.2	314	0.0276808	MM	23.2	63.3	1.7	5.98	4.17	143	104.4	267	85.4	64.7	245	44	11.1	6.4	0.15	9.3
0	1	52	60.6235	8.73	0.25	0.5	7.97	2.9	5.7	91.3	148	12.6	147	13.6	1.19	25.9	3.44	16.8	0.48	52.7488	124.5	38.2	19.2	4.17	0.41	33.6	5.98	73.9	1.99	1496.2	7364.16	0.0354167	MM	20.5	54.1	1.6	5.5	4.2	139.4	107.6	221	134.5	525.8	214	50	38	18.8	0.17	11.9
0	1	53	60.6392	10.42	1.98	0.84	7.46	19	8.1	71.6	144	13.2	179	12.3	1.07	24.1	4.05	18.2	1.82	30.36	51.3	34.9	7.2	5.19	0.84	33.4	5.7	66.9	2.08	244	2517	0.0320359	MM	25.9	59.3	1.3	6.15	3.2	136	100	190	79	193.3	206	48	16.1	8.91	0.21	11.5
0	2	86	60.8437	11.06	1.26	0.48	9.3	11.4	4.3	84.1	103	12.6	178	14.2	1.23	32.1	4.47	17.5	4.7	128.6	299.7	257.4	9.4	2.84	0.77	30.6	9	91.8	2.06	3800.8	132	0.0401961	MM	24.4	55	1.3	7.42	4.4	140	106	420	297	320.1	356	12	16.1	6.7	0.18	10.2
0	1	61	60.9	5.67	0.77	0.51	4.22	13.65	8.96	74.47	147	12.85	134	12.4	1.08	26.9	6.18	16.2	1.61	50.35	192.1	36.9	24.1	5.95	2.95	36.9	9.38	76.1	2.18	745.8	3222.24	0.0292683	MM	29.6	66.5	1.2	8.76	3.13	136.6	95.3	513	118	587.2	201	28	43.9	19.8	0.16	12.16
0	1	49	60.9	10.79	0.97	0.65	9.11	9	6	84.4	128	13.6	404	13.4	1.17	26	4.18	15.5	3.66	22.8517	41	45.6	7.7	4.4	2.75	35.5	2.96	53.2	2.34	248.199	2144.23	0.0329577	MM	24.3	59.8	1.5	14.21	4.11	139.1	102.9	230	204	313.3	346	36	15.2	7.5	0.41	10.2
0	1	69	61.0914	11.9	1.19	0.51	10.15	10	4.3	85.3	133	14	133	13.6	1.19	29.7	3.46	17	1.71	0.61	277.1	267.5	10.3	3.41	0.34	37.6	6.83	71.1	2.11	1448.1	6843.05	0.0316489	MM	24.1	61.7	1.6	9.76	3.92	137.5	100.7	207	248.4	776.4	386	45	20.9	10.6	0.15	11.5
0	1	31	61.1125	6.47	1.05	0.36	5.05	16.2	5.6	78	159	14.7	191	13	1.13	27.5	4.87	18.1	4.74	38.48	160.5	68.8	27.5	3.44	0.84	38.6	8.7	66.1	2.12	1289	5579.22	0.0292746	MM	18	56.6	2.1	3.73	3.9	137	102	454	219	613.4	163	71	43.7	16.2	0.21	10.8
0	1	48	61.3252	5.96	0.77	0.64	4.4	12.95	10.81	73.74	144	12.61	142	14.4	1.28	34.2	4.71	16.8	0.95	22.99	23	19	3.3	4.68	3.85	37.8	6.93	80.7	2.22	53.9	929.636	0.0338624	MM	22.9	60.7	1.7	7.07	4.35	138	101	398	111.7	65	236	46	12	8.7	0.18	12.45
0	2	44	61.4031	18.45	0.77	0.52	17.16	4.2	2.8	93	128	13.7	160	13.1	1.14	29.259	6.79	17.3	0.93	27.0638	190.9	82.4	4.6	3.15	0.77	37.5	5.82	67.2	1.99	386	13047	0.0304	MM	22	59.5	1.7	10.64	4.52	140	105.5	398	104	393.7	205	80	14.1	9.5	0.1798	11.1881
0	1	90	61.6131	10.72	0.65	0.46	9.58	6.1	4.3	89.4	133	13.5	138	15.2	1.33	28.9	3.59	17.8	1.67	42.85	45.8	25.8	5.4	2.08	1.38	33	16.28	161.1	1.85	6317	7564.5	0.040303	MM	28.8	61.8	1.1	9.54	4.4	137.7	103	527	93.5	243.3	233	52	9.7	4.3	0.13	9.2
0	2	76	61.9	11.52	1.41	0.69	9.37	12.2	6	81.3	120	14.2	149	12.9	1.13	27.1	6.41	17	1.43	27.87	17.7	16.7	2.4	3.93	1.92	31.8	2.81	61.4	2.12	1848.1	374	0.0355346	MM	27.2	59	1.2	5.5	3.74	143.6	107.4	224	139.1	225.7	188	25	4.6	2.2	0.17	11.5
0	2	68	61.9	15.27	1.15	0.76	13.33	7.52	5	87.31	113	12.9	137	14.4	1.26	27.3	4.35	17.1	1.99	9.99	15.5	11	7.9	4.18	0.97	30.5	7.9	40.4	2.01	60.7	446	0.0413115	MM	27.5	58	1.1	11.74	3.13	137.5	102.7	115	145.8	112.8	282	20	16.6	8.7	0.16	11.8
0	1	40	61.9	15.5	1.69	1.13	12.52	10.9	7.3	80.9	136	12	182	12.7	1.11	27.6	6.9	15.2	0.49	15.71	21.8	23.5	9.5	5.04	2.36	37.3	3.54	56.3	2.33	44.9	478	0.0297587	MM	26.6	63.9	1.4	7.5944	4.13	142.7	106.3	318.095	104.6	254.4	238	272	22.5	13	0.2	11
0	1	45	61.9897	10.51	1.63	0.68	8.04	15.5	6.5	76.5	155	12.8	109	13	1.13	29.7	8.06	16.2	3.59	23.96	30.1	23.3	6.9	6.66	7.92	44.6	6.75	60	2.29	44.1	915	0.0253363	MM	29.6	74.2	1.5	7.5457	3.97	139.7	101.9	364.537	78	101.3	215	48	23.6	16.7	0.12	10.7
0	2	25	62	13.03	1.29	0.59	11.05	9.9	4.5	84.8	137	14.9	277	12.1	1.05	27.9	4.66	19.6	5.72	19.7273	10.2	16.9	5.7	5.76	3.32	36.5	5.3	61	2.32	962	10186	0.0287671	MM	30	66.5	1.2	5.36	3.9	134	103	522	132.2	8.4	224	72	21.8	16.1	0.31	11.2
0	2	33	62.023	7.7	0.49	0.4	6.79	6.4	5.2	88.3	104	13.3	152	14.8	1.3	30.2	4.1	18.3	25.54	21.09	21.3	62.6	6.2	2	0.69	25.7	5.31	35.8	1.57	1161.5	21949	0.0505837	MM	17	42.7	1.5	7.22	3.68	138.7	107	118	55.2	16.5	1320	554	17.7	11.5	0.18	11.5
0	2	64	62.1	5.97	0.69	0.4	4.84	11.6	6.7	81	116	12.8	156	11.9	1.04	29	4.09	18	4.85	2.03	15.3	25	12	4.31	1.07	31.4	5.89	55.9	2.2	282	3531	0.033121	MM	21.3	52.7	1.5	5.51	3.85	135.3	97.1	230	96	9.6	247	71	32.9	20.9	0.15	9.7
0	2	80	62.1909	10.6	0.74	0.26	9.41	7	2.5	88.9	80	13.3	197	15.5	1.36	27.7	2.75	18.3	7.8	22.38	16.7	31.8	1.1	3.04	1.83	28.3	21.2	137.7	1.88	1123.58	6136.62	0.0480565	MM	29.8	58.1	0.9	6.86	4.12	138.3	109.4	352	85.3	32.4	300	28	3.6	2.5	0.22	11.3
0	1	41	62.27	10.8	0.48	0.99	9.31	4.4	9.2	86.2	114	14.3	234	12.8	1.13	28.9	8.94	15.2	1.87	11.32	70.5	22.5	4.3	3.72	1.72	35.6	6.02	69.6	2.09	74.5	999	0.0317416	MM	29.7	65.3	1.2	5.52	4.55	137.9	99.4	233	133.4	314.7	281	285	9.3	5	0.26	11.3
1	1	45	62.3317	17	1.8	1.2	13.81	10.6	7.1	81.4	129	16	100	25.3	2.25	50	1.96	29.7	7.42	49.76	393.9	307	131.5	2.35	4.12	43.2	13.59	152.6	1.95	1801.5	1314	0.0520833	MM	17.7	60.9	2.4	4.87	4.27	151.1	102.6	138	119.4	156	920	975	193.6	62.1	0.11	10.9
0	1	33	62.5012	7.22	2.3	0.89	3.69	31.85	12.34	51.08	134	12.88	291	12.6	1.1	25.9	7.18	15.8	4.78	7.78	51.5	63.1	2.2	8.72	6.69	36.8	6.8	59.9	2.32	57	550	0.0298913	MM	28.4	65.2	1.3	13.28	3.8	137.1	100.2	57	128	157.9	215	64	6.8	4.6	0.25	8.71
0	1	40	62.6057	3.85	0.38	0.32	3.14	9.9	8.3	81.5	96	13.2	257	17	1.54	39.7	2.69	18.5	4.5	56.6281	20.8	31.3	7.8	1.04	1.23	27.9	10.26	58.1	2.15	708.627	4964.23	0.0551971	MM	26.5	54.4	1.1	7.01	3.87	149.9	114.3	162	87.8	12.6	306	530	13.4	5.6	0.3	11.8
0	1	77	62.6202	8.41	0.9	0.64	6.85	10.7	7.6	81.4	123	13.5	280	12.5	1.09	27.3	5.12	17.2	0.76	74.39	42.2	31.6	28.2	3.95	2.07	34.8	5.97	76.3	2.2	142.9	2970.96	0.0313218	MM	28	62.8	1.2	3.39	3.96	138	105.1	264	188.5	255.9	186	31	43.1	14.9	0.28	9.9
0	2	35	62.6518	16.74	1.64	0.54	14.51	9.8	3.2	86.7	124	13.8	138	14.3	1.25	31.5	3.99	17.2	3.36	33.72	208.8	37.1	6.3	3.41	0.75	35.9	2.24	33.9	2.04	2991	7822.8	0.0348189	MM	26.8	62.7	1.3	4.7	3.59	138.6	103.8	157	105.5	197.4	257	33	11.9	5.6	0.17	12
0	1	35	62.7951	18.86	1.75	0.74	16.07	9.3	3.9	85.2	71	15.9	296	12.7	1.12	28.5	3.97	16.6	25.36	45.8356	3.8	18.4	6.8	4.39	2.65	46.5	10.49	268.6	2.43	34.2	47	0.024086	MM	24.9	71.4	1.9	7.05	5.4817	137.573	101.855	185	87.1	111.4	371	89	11.5	4.7	0.3	10.1
0	2	82	62.8	12.61	1.65	0.74	10.11	13.1	5.9	80.2	129	13.2	179	13.8	1.21	26.6	4.48	17.3	2.73	136.4	53.9	21.5	8.5	4.7	1.33	33.6	7.62	75.8	2.25	797.181	1824.31	0.0360119	MM	31.8	65.4	1.1	6.1957	3.91	139.9	105.7	267.471	121.9	115.7	197	47	13.3	4.8	0.2	11
0	2	68	62.8457	19.44	0.58	1.3	17.53	3	6.7	90.2	122	16.1	310	12.2	1.06	27.6	6.37	17.6	3.53	113.909	433.8	486.2	52.1	4.4	0.59	40.3	4.5	59.3	2.23	2343.5	14059.9	0.0263027	MM	37.4	77.7	1.1	8.61	3.03	135.3	97.1	159	705.8	482.6	340	37	68.5	16.4	0.3	9.8
0	1	34	63.1	13.67	1.28	0.42	11.92	9.4	3.1	87.2	179	15.3	296	12.6	1.09	21.2	7.16	15.9	1.33	33.4	10	42.7	0.7	20.98	14.56	38	4.6	73.1	1.65	1650	3753	0.0286842	MM	29.3	67.3	1.3	20.29	4.1	126	92	584	110	42.8	630	69	6	5.3	0.34	11.6
1	2	52	63.3758	8.92	0.72	0.43	7.75	8.1	4.8	86.9	104	14.8	201	12.7	1.11	34.8	2.54	19.7	5.14	591	330.6	341.2	119.4	7	1.13	31.9	3.81	54.5	2.06	123	682	0.0347962	MM	30.5	62.4	1.05	8.02	3.8	135.3	101.8	202.5	794	607.5	469	67.7	167.3	47.9	0.25	12.4
0	1	30	63.405	41.02	2.3	2.75	35.69	5.6	6.7	87	87	18.4	253	17.9	1.6	32.8	3.28	17.9	10.52	13.84	39.3	40.7	16.7	3.01	1.98	39	21.57	329.9	1.99	770	43	0.0410256	MM	27.7	66.7	1.4	8.2972	5.09	131.7	97.9	302.325	138	69	265	15	25.1	8.4	0.29	11.4
0	1	34	63.6	14.1	2.06	0.92	11	14.6	6.5	78	161	13	163	11.6	1.01	25.5	5.16	16.4	0.73	20.56	46.3	23	28.6	2.65	1.39	34.7	11.9	71.2	2.11	532.483	3030.34	0.0291066	MM	19.3	54	1.8	6.04	3.62	143.8	110.2	106	141	144	625	81	43.1	14.5	0.15	9.2
0	1	45	63.6778	10.72	2.13	0.49	7.99	19.9	4.6	74.5	141	12	182	14	1.21	27.2	3.84	17.1	1.62	1.02	27.5	30.8	8.1	2.66	0.6	34.4	8.3	91.8	2.03	2340.7	10775	0.0351744	MM	25.6	60	1.3	4.57	4	136	103	255	104	57.8	286	81	18	9.9	0.22	11.9
0	2	75	63.6916	9.44	1.09	0.53	7.65	11.5	5.64	81.02	104	12.69	173	12.8	1.12	27.9	4.35	17.6	1.53	39.95	165.5	77.8	5.1	5.21	1.56	35	8.13	66.9	2.22	2658	3110	0.032	MM	28.4	63.4	1.2	9.13	4.01	138.1	104.2	261	210	306.3	312	108	12.6	7.5	0.15	8.72
0	2	50	63.7012	11.5	1.47	0.1	9.89	12.8	0.9	86.2	105	14.5	50	14.6	1.28	25.1	5.93	16.4	0.82	15.58	104.6	86.1	14.5	3.74	2.46	50.7	4.39	23.5	2.54	1453.21	12761.2	0.0252465	MM	32.5	83.2	1.6	10.86	4.19	144.2	105.7	156	150.9	115.9	261	12	24.5	10	0.04	10.3
0	1	65	63.7965	11.02	1.72	1.2	8.07	15.6	10.9	73.2	116	13.5	117	14.7	1.27	34.5	3.13	20.7	1.92	11.62	15.7	24.2	4.1	8.55	5.75	32.6	6.2	52.1	2.13	59	1800	0.0389571	MM	25.8	58.4	1.3	8.92	4.09	137.1	104	275	84	76.8	574	22	15	10.9	0.16	13.7
0	1	78	63.9066	15.51	0.92	1.01	13.25	5.9	6.5	85.4	115	13.4	329	13.6	1.19	30.7	3.77	15.7	2.7	39.9221	10.6	15.8	7.3	2.45	1.18	28	4.13	49.1	2.02	735.034	3231.69	0.0425	MM	34.3	62.3	0.8	6.18	3.8627	136.411	100.749	191	85	26.4	217	9	11.9	4.6	0.32	9.7
0	1	35	63.9283	14	2.47	1.2	9.73	17.7	8.6	69.6	162	13.2	217	12	1.04	28.4	6.49	17.5	0.99	29.34	133.1	29.9	12.2	5.54	1.44	38.4	6.94	83	2.27	1628.4	6425.51	0.0270833	MM	30.3	68.7	1.3	5.38	4.21	137.1	98.9	289	119.2	318	316	55	22.8	10.6	0.24	11.2
0	2	49	64.0391	16.45	0.58	0.05	15.78	3.5	0.3	95.9	78	15.6	264	14.5	1.26	38.6	4.59	15.7	6.64	136.349	50.7	29.7	5.7	5.63	3.77	42.3	6	71.1	2.23	308	8052	0.0297872	82/50%	27.9	70.2	1.5	8.64	3.99	136.6	96.6	275	103	111	251	79	17.9	12.2	0.28	10.8
0	2	54	64.0601	13.31	0.95	0.35	11.98	7.1	2.6	90	120	14.9	117	14.4	1.25	30.7	3.22	17.8	5.61	44.1839	31	26.5	3.1	6.82	5.06	32.1	5.3	33.1	2.12	33	848	0.0389408	MM	33.2	65.3	1	13.99	3.8	138	101	228	148	125.7	274	17	11.3	8.2	0.15	12.7
0	1	52	64.1334	7.53	0.61	0.13	6.78	8.1	1.7	90	101	14.7	92	13.9	1.2	27.2	3.93	18.5	10.92	74.7	20.8	23.2	5.1	2.9	3.74	36.9	6.46	53	2.06	190.2	3549	0.0325203	MM	18.6	55.5	2	8.71	2.71	150.8	117.7	264.36	62.7	23.6	228	70	11	5.9	0.1543	11.5789
0	1	48	64.1475	10.38	0.99	0.71	8.52	9.5	6.8	82.1	90	13.2	110	14.4	1.26	26.8	3	18.6	2.31	122.7	154.4	44.1	67.8	4.36	7.75	24.8	19.3	352.1	1.72	424.8	213	0.0508065	MM	18.1	42.9	1.4	10.1	3.61	140.3	102	402	204.1	606.2	274	57	90.6	22.8	0.11	11.7
0	1	47	64.2538	11.46	0.79	0.58	10.05	6.9	5.1	87.7	138	13.3	197	12.8	1.11	28.6	2.86	16.9	0.41	35.02	5.2	26.1	9.8	1.3	2.88	33.6	19.99	436.9	2.17	35.2	47	0.0330357	MM	33.2	66.8	1	7.8813	4.5	136.9	94.7	353.449	146	120.3	361	51	16.3	6.5	0.22	11.1
0	1	35	64.3	6.93	1.76	0.5	4.5	25.4	7.2	65	132	12.5	210	12.9	1.13	28.8	7.18	16	4.07	16.9	58.2	39.6	3.4	8.44	5.97	43.9	3.9	91.4	2.42	103	1112	0.0257403	MM	26	69.9	1.7	4.84	4.2	140.9	101.9	547	80.3	111.7	184	42	10.1	6.7	0.2	9.4
0	2	51	64.37	9.11	1.02	0.69	7.33	11.2	7.6	80.5	100	14.8	97	14	1.24	34.3	4.23	17.6	7.59	38.09	14.7	23.4	7.4	2.06	1.26	30.4	4.75	41	1.89	170.8	2854	0.0407895	MM	17.5	47.9	1.7	6.77	3.51	139.6	102.5	122	90	86.7	386	48	11	3.6	0.12	12.7
0	1	41	64.6763	12.29	2.02	0.57	9.66	16.4	4.6	78.6	136	14.3	122	13.4	1.17	39	8.47	16.5	8.02	50.5161	26.9	77.5	9	6.63	10.13	49.2	17.61	255.2	2.08	664.6	12491	0.0237805	MM	18.6	67.8	2.6	7.54	4.281	139.869	105.92	274	62.3	96.2	1187	790	40.3	31.3	0.18	14.3
0	2	51	64.7	14.2	0.66	0.96	12.5	4.68	6.79	88	130	13.68	190	13.9	1.22	27.6	4.42	17.6	1.98	24.9423	111	32.1	4.9	4	0.66	30.4	2.18	39.4	1.99	40.3	330	0.0401316	MM	27.7	58.1	1.1	6.41	3.8559	136.464	101.272	97	158.9	79.6	368	36	12.1	7.2	0.18	9.54
0	1	51	64.7047	6.58	0.69	0.29	5.55	10.5	4.4	84.4	143	11.6	208	13.5	1.18	27.8	6.19	16	2.38	4.35	20.6	19.4	3.7	5.47	1.69	39.9	7.97	76.1	2.38	58	1312.73	0.0295739	MM	34.7	74.6	1.1	4.54	4.3	138.5	98.5	303	127	107	278	47	9.4	5.7	0.24	11.7
0	1	70	64.7202	7.69	0.98	0.55	5.96	12.7	7.2	77.5	138	12.9	210	15.2	1.31	33.5	4.61	17.9	2.35	14.6	36.6	11.5	9.2	2.95	0.77	30.3	4.1	73	2.04	1474.3	6319.31	0.0432343	MM	24.2	54.5	1.3	10.36	4.6	137.5	103	166	118.7	105	244	24	16	6.8	0.26	12.3
0	2	87	64.86	5.93	1.29	0.35	4.19	21.8	5.9	70.6	128	12.4	166	12.7	1.1	28.5	4.72	17.6	1.9	141.9	80.3	68.3	43.3	3.9	0.89	22.9	5.1	53.2	1.89	1073.59	7310.49	0.0480349	MM	20.6	43.5	1.1	6.21	3.5	140	102	277	308	477.7	281	106	56.3	13	0.19	11.2
0	1	47	64.9174	17.2	2.07	0.72	14.35	12	4.2	83.4	140	12.3	459	13.7	1.2	27.9	4.71	18.3	8.25	26.94	38.5	34	1.9	6.41	2.96	38.2	7.82	83.2	2.34	449.013	2934.74	0.0314136	MM	32.5	70.7	1.2	7.1876	4.74	137.3	96.6	355.78	121.6	103.1	530	47	5.9	4	0.42	9.3
0	1	23	65.4637	26.32	0.71	1.21	24.37	2.7	4.6	92.6	187	13.5	68	13.2	1.14	27.8	5.62	17.9	9.12	67.5547	56.1	45.9	26.1	3.48	3.19	38.8	14.77	412.8	1.72	1165.7	5575	0.0293814	MM	18.8	57.6	2.1	10.3497	4.22	136.1	100.7	429.808	66.8	127.5	1195	122	36.9	10.8	0.08	12.5
0	1	31	65.5791	13.83	2.23	1.73	9.71	16.1	12.5	70.2	105	16.1	93	12.9	1.12	26.1	8.06	14.8	1.22	3.02	44.2	48.3	15.3	2.41	2.9	27.4	9.37	158.6	2.33	998.421	116	0.0408759	MM	12.7	40.1	2.2	13.89	3.1	145.8	105.1	281	130	220.2	923	39	20.5	5.15	0.12	12.5
0	2	61	65.71	12.55	1.41	0.85	10.24	11.22	6.8	81.61	116	12.9	135	12.9	1.13	28.5	6.49	16.4	2.42	26.9983	109.4	33.6	6.9	6.08	1.39	39.7	4.45	50.8	2.16	2272	230	0.0284635	MM	29.9	69.6	1.3	7.55	4.11	137.4	104.2	208	175.5	196.3	346	116	17.1	10.2	0.16	12
0	1	71	65.9123	12.94	1	0.23	11.67	7.7	1.8	90.2	149	13.5	186	12.6	1.09	26.1	3.9	18	1.66	75.76	65.6	128.4	26.1	3.7	0.63	40.3	7.2	33.8	2	1181	7853	0.0270471	MM	27.9	68.2	1.4	15.91	4	138	105	176	131	336.6	317	40	36.7	10.6	0.21	11.1
1	1	30	66.0098	14.32	3.29	1.58	9.39	23	11	65.6	94	13.7	225	12.9	1.13	34	4.84	18.2	4.85	60.6899	55.9	281.6	3.5	3.32	5.8	32.7	13	234.7	1.54	1320.09	7493.6	0.0345566	MM	19.8	52.5	1.7	10.88	4.1214	142.813	106.525	181	51	16.2	2876	17159	11.7	8.2	0.27	12.2
0	1	28	66.0115	13.01	2.55	0.64	9.81	19.6	4.9	75.4	134	15.2	222	14.3	1.25	37.2	7.35	18.8	0.82	20.81	15.8	22.1	2.7	14.28	9.27	30.2	16.27	166	2.14	53.9	433	0.0413907	152/40%	24.8	55	1.2	13.28	4.25	163.2	124.9	1149	123	23.8	265	358	7.8	5.1	0.24	10.7
0	2	38	66.15	7.54	1.32	0.36	5.74	17.5	4.8	76.1	111	12.5	216	12.5	1.09	27.1	5.1	15.8	2.74	15.09	6.2	10	4.1	6.1	5	37.6	6.03	38.9	2.35	55	119	0.0289894	MM	28.4	66	1.3	8.8922	4.02	137.1	103.8	293.285	109	13.4	167	32	16.8	12.7	0.21	9.9
0	2	71	66.3	10.55	1.58	0.51	8.42	15	4.8	79.8	121	12.7	140	14.3	1.24	31.4	5.24	15.9	0.91	386.6	33.4	29.1	5.4	2.76	0.85	33	9.39	105.9	1.92	84	269	0.0375758	MM	24.6	57.6	1.3	5.4	3.74	146.2	105	286	52	109	361	73	10.7	5.3	0.17	11.8
0	1	30	66.5904	12.5	0.52	0.82	11.15	4.2	6.6	89.2	156	13.3	235	13.8	1.2	27.9	2.77	17.1	1.62	11.19	32.8	37.9	8.1	6.26	6.04	37	9.4	79.5	2.04	253.2	2923.97	0.0324324	MM	29.6	66.6	1.2	6.26	6.5	132	95	336	104	101.8	612	136	23.6	15.5	0.27	11.5
0	2	50	66.6	9.75	1.23	0.74	7.4	12.62	7.6	75.91	117	12.8	228	12.3	1.07	24.8	2.39	18.1	1.56	20.37	24.7	16.1	9.1	3.3	1.6	41.3	5.8	65.3	2.05	45	374	0.025908	MM	28.6	69.9	1.4	3.77	3.8	137	102	361	77	38.3	266	48	20.2	11.1	0.24	10.6
0	2	51	66.8	8.24	0.56	0.31	7.29	6.8	3.8	88.5	94	14.4	91	15.9	1.43	30.1	5.8	14.2	11.33	0.84	14.4	21.6	4.6	2.85	2.23	38.3	6.14	41.4	2.15	38.2	90	0.0373368	MM	25.7	64	1.5	9.31	4.07	137.8	104.7	187	52.1	29.1	415	32	9.5	4.9	0.13	13.9
1	1	94	66.9	10.46	1.11	0.67	8.67	10.6	6.4	82.9	162	13.6	103	18.8	1.66	31.1	7.92	17.7	3.61	56.0563	44.7	45	3.9	2.07	0.56	20.6	17.92	169.7	1.66	120.9	4465.88	0.0805825	MM	24.4	45	0.8	52.51	3.65	156.1	101.1	84	81.5	42.6	293	495	8.9	5	0.12	11.6
0	1	70	66.9	12.29	1	0.32	10.93	8.1	2.6	88.9	114	13	183	14.2	1.23	37.6	4.92	18.5	1.67	183	148.7	62	22	3.45	0.4	32.6	8	68.9	2.09	4128	3015	0.0377301	MM	26.2	58.8	1.2	4.09	3.6	134	100	167	306	413	287	92	30.1	8.1	0.18	9.9
0	1	74	66.9604	19.3	1.27	1.16	16.85	6.6	6	87.3	127	15.2	235	22.5	2	30.9	3.92	17.9	0.34	401	134.5	137.7	127.7	4.07	0.74	36.9	8.45	65	2.16	431.3	6871.24	0.0542005	MM	29.6	66.5	1.2	5.83	3.95	134.4	98.4	182	553.2	648.2	301	73	168.6	40.9	0.29	12.4
1	2	80	67.0399	13.02	0.79	0.62	11.59	6.1	4.8	89	139	13.3	152	14.7	1.29	29.4	5.65	18.6	19.61	24.58	27.1	48.3	4.9	3.33	1.52	30.8	10.02	95.5	1.91	820.5	4458.94	0.0418831	52/61%	21.5	52.3	1.4	10.54	3.63	159.5	115.7	332	50	16.2	800	832	10.1	5.2	0.16	10.6
0	2	45	67.042	12.2	0.77	1.63	9.76	6.3	13.4	80	129	14	264	13.1	1.14	25.7	4.37	18.3	2.1959	5.82	18.1	24.4	5.1	3.96	0.96	36.7	5.6	54.9	2.2	90.3	1104	0.0310627	MM	27.2	63.9	1.3	4.98	4.7	137	101	272	113	53.5	198	63	12.5	7.4	0.3	11.3
0	2	67	67.0824	10.56	1.14	0.9	8.48	10.8	8.5	80.3	89	14.4	197	13.8	1.22	28.9	2.05	18.5	7.29	31.8615	10.7	14.5	3.1	3.43	3.29	24.9	5.35	44.7	1.96	93.5	2281.17	0.048996	MM	32.4	57.3	0.8	8.81	3.79	142.7	105.4	203	82.6	39.6	271	22	5.7	2.6	0.22	11
0	1	60	67.3374	10.22	0.81	0.35	9.04	7.9	3.4	88.5	140	13.4	130	13.3	1.15	30.1	7.32	16.5	3.36	104.897	434.4	326.5	69.4	2.94	0.49	34.4	8.4	55.9	2.68	909.14	4072.52	0.0334302	MM	22.9	57.3	1.5	7.56	4.1	140	107	241	411	430.8	219	31	96.5	27.1	0.16	11.9
0	1	69	67.38	10.8	0.65	1.2	8.94	6	11.1	82.8	152	14.2	150	14.8	1.28	36.4	3.35	18.3	1.58	48.16	13.8	45.1	2.6	5.12	6.79	31.1	10.82	92.1	1.5	299.3	1773	0.0411576	MM	19.7	50.8	1.6	10.2378	4.82	146	107.8	338.327	33	20.3	1044	278	12	9.4	0.17	11.6
0	1	37	67.4	10.44	1.1	0.86	8.28	10.52	8.19	79.26	159	13.86	186	12.9	1.13	29.2	4.98	15.7	0.95	58.7	155.2	35.4	18.4	4.1	1.15	36.4	6.44	67.6	2.09	1699.2	25475	0.031044	MM	22.5	58.9	1.6	4.47	3.46	138.2	102.9	232	150.6	232.2	236	32	41.8	23.4	0.17	9.16
0	1	41	67.4037	7.73	0.3	0.28	7.15	3.92	3.6	92.44	111	12.6	144	10.9	0.95	27.9	7.42	16.7	4.79	21.28	5.8	23.6	2.1	10.26	6.61	36.2	9.03	145.5	2.53	945.9	1882	0.0262431	MM	26.6	62.8	1.4	14.89	3.6	148.2	112	428	70	24	479	35	7.6	5.5	0.15	10.3
0	2	70	67.4194	21	0.86	0.65	19.47	4.1	3.1	92.7	129	12.9	132	13.5	1.18	35.9	3.22	19.9	2.09	38.0605	89.4	47.5	5.2	3.39	1.73	31.3	12.16	102.2	1.7	1107.1	18242	0.0376997	MM	21.3	52.6	1.5	14.75	3.8307	140.4	105.93	240	124.2	323.2	615	293	11.4	6.2	0.18	13.4
0	1	56	67.6	6.51	0.89	0.48	4.88	13.7	7.4	74.9	152	12.4	212	12.2	1.07	27.7	5.7	15.5	1.17	21.83	69.2	26.5	5.9	4.23	2.64	37.9	3.13	68.6	2.31	792.4	116	0.0282322	MM	26.6	64.5	1.4	3.71	3.98	141	103.1	293	129.5	294	204	40	14.2	8.3	0.21	9.7
0	2	52	67.6408	14.87	1.12	0.3	13.44	7.5	2	90.4	84	16.1	297	14.1	1.22	36.8	3.5	16.7	4.47	4.74	11.5	13.4	2.8	3.14	1.4	27.1	4	52.7	2.1	34	1889.81	0.0450185	MM	30.3	57.4	0.9	18.18	4.4	139	102	313	105	27.7	184	13	6.6	3.8	0.34	11.4
0	1	24	67.6885	33.42	2.21	1.44	29.74	6.6	4.3	89	50	15.6	440	15	1.31	29.4	2.99	18.1	10.6	129.27	20.9	19.6	11.6	3.1	2.16	30.3	8.27	100.3	1.9	573.695	3833.95	0.0432343	MM	32.3	62.6	0.9	9.7	8.0071	133.324	98.01	350	86.9	27.5	423	39	19.5	7.9	0.44	9.9
0	2	19	67.8887	14.14	2.36	0.64	10.93	16.7	4.5	77.3	120	13.7	179	13.6	1.19	34.8	7.35	14.8	14.68	4.54	22.3	22.7	8.4	5.34	6.12	29.3	3.6	52.9	1.91	56	341	0.0406143	MM	24.8	54.1	1.2	8.92	4.19	138.3	101.6	356	83.5	133.9	364	43	12.8	4.4	0.17	9.5
0	2	54	67.9	18.5	0.54	0.89	17.04	2.9	4.8	92.1	182	12.7	200	13	1.14	29.8	3.09	17.6	1.1	8.77	28.8	36	20.2	1.49	0.73	42.8	3.63	35.7	2.11	1506.9	14791.7	0.0266355	MM	13.4	56.2	3.2	8.33	3.96	136.8	108	64	61.1	40.1	480	154	42.1	21.9	0.2	10
0	2	71	67.9423	14.27	0.78	0.56	12.9	5.5	3.9	90.4	105	13.7	141	13.1	1.14	26.7	4.54	18.2	1.99	28.46	34.3	34.4	5.1	3.51	0.92	33	13.08	52.8	2.12	732.1	7616	0.0345455	MM	26.3	59.3	1.3	6.31	3.64	138.7	93.3	97	159.3	153.4	300	14	9.6	4.5	0.19	13.8
0	1	28	68	10.37	1.91	0.43	7.92	18.4	4.1	76.4	146	13.4	240	11.2	0.97	27.3	7.3	15.8	0.23	19.4416	61.3	31.7	3.1	9.73	12.49	43.2	2.18	57.1	2.42	33	239	0.0224537	MM	29.3	72.5	1.5	10.82	4.08	134.6	98.5	421	76.7	99.8	302	44	12	8.9	0.26	10.7
0	2	45	68.1	11.19	0.91	0.15	10.03	8.1	1.3	89.6	139	14.3	290	13.8	1.21	26.1	8.83	17.2	4.04	18.85	19	24.1	3.1	12.37	4.9	37.1	8.37	52.7	2.21	95.1	267	0.0326146	MM	32	69.1	1.2	20.81	5.2686	136.13	100.57	555	165	84.2	712	32	11.2	8.1	0.32	11.1
0	1	59	68.1626	8.2	1.18	0.72	6.29	14.4	8.8	76.7	143	12.6	226	12.9	1.13	26.4	7	16.8	1.46	219.5	191.7	128.6	63.4	4.61	0.78	44.9	6.28	70.2	2.33	229	1667.7	0.025167	MM	28.9	73.8	1.6	10.08	4.48	134.8	97.3	229	321.7	821.6	252	49	103.9	40.5	0.23	10.1
0	2	30	68.3946	13.01	2.26	0.69	9.98	17.4	5.3	76.7	117	14.9	199	13.4	1.16	25.5	4.58	15.7	7.34	22	130.7	67.4	13.2	4.17	1.07	35.1	8.8	75.6	1.73	101	73	0.0330484	MM	27.7	62.8	1.3	6.63	4.5	149	100	164	135	151.9	864	301	26	12.8	0.21	10.4
0	1	34	68.5267	10.06	1.22	0.88	7.79	12.1	8.7	77.4	79	15.6	432	15.4	1.33	34.6	4.1	17	7.79	9.15	23.5	30.3	2.1	10.68	8.93	41.8	6.2	58	2.39	41	3044.18	0.0318182	MM	27.5	69.3	1.5	15.74	3.9	135	96	374	110	31.8	249	48	11.3	9.2	0.4	9.3
0	1	53	68.5574	9.53	0.58	0.8	8.15	6.1	8.4	85.5	152	13.3	150	12.7	1.11	29.6	5.65	17.2	0.82	45.4942	227.4	90.3	52	4.72	1.04	40.3	8.04	79.1	2.2	183.7	2606.02	0.0275434	MM	21.9	62.2	1.8	6.87	4.41	138.3	103.7	216	163.6	607.5	264	467	68.6	16.6	0.18	12
0	1	62	68.6161	8.12	0.35	0.59	7.16	4.3	7.3	88.2	90	13	120	13.8	1.21	34.3	6.76	18.2	22.89	44.47	24.2	80.6	21.1	2.51	0.8	33.8	8	86	1.66	210.3	464	0.0357988	MM	22	55.8	1.5	8.29	3.65	143.4	107.9	214	97.7	61.2	2054	1008	44	22.9	0.13	10.4
0	1	65	68.7	13.28	0.87	1.47	10.87	6.54	11.08	81.84	125	14.6	186	14.1	1.23	31.4	8.68	16.4	16.17	58.5269	132	75.8	29.9	3.1	1.7	27	4.85	74.4	2.03	381.3	3064	0.0455556	MM	27.5	54.5	1	5.01	5.3423	136.06	100.23	245	447.5	336	359	20	46.1	16.2	0.17	8.89
0	2	34	68.9331	9.35	1.52	0.54	7.22	16.3	5.8	77.2	101	18.2	280	11.6	1.01	24.8	7.54	16.6	9.09	25.6529	18.4	27.4	2.9	7.56	10.27	24.5	2.61	41.4	2.15	209.7	4572	0.0412245	MM	29.9	54.4	0.8	8.91	4.42	133.9	102.9	419	176.3	44	217	15	6.8	3.9	0.3	10.6
1	2	52	69.1882	17.83	0.41	0.93	16.46	2.3	5.2	92.3	161	13.4	151	18.9	1.67	33.1	3.3	21.2	2.87	90.6875	306.1	315.4	14.4	3.46	2.37	24.7	30.12	239.3	1.17	2186.3	11375.4	0.0676113	MM	16	40.7	1.5	13.76	4.4305	142.475	107.488	402	312	198.4	1193	2678	26	11.6	0.19	12.8
0	2	83	69.372	37.79	1.06	0.87	35.79	2.8	2.3	94.7	130	13.8	152	13.7	1.2	32.1	5.1	16	2.1	147.753	110.9	58.9	12.3	2.99	0.78	28.3	7.92	58.5	1.87	1964.7	8731	0.0424028	MM	21.4	49.7	1.3	5.44	3.57	143.1	112	251	184.6	221.2	200	201	20	7.7	0.14	9.3
0	1	25	69.5324	20.2	1.35	1.19	17.65	6.7	5.9	87.4	159	15	250	23.1	1.98	61.5	2.23	19.7	6.84	35.06	14.1	13.2	10.5	5.44	2.65	30.8	4.8	67	2.04	103.3	4315.39	0.0642857	MM	29.7	60.5	1	9.05	4.2	134	99	275	146	171.9	290	28	19.7	9.2	0.23	9.3
0	2	38	69.5466	14.08	0.81	0.96	12.12	5.78	6.79	86.09	144	14.37	312	11.4	0.99	32	4.84	17.5	0.35	36.2454	17.7	20.9	2	3.72	9.06	41.1	3.98	38.2	2.34	30	102	0.0240876	MM	25.5	66.6	1.6	9.95	3.66	137.5	102.5	243	59.5	45.1	165	30	6.1	4.1	0.25	8.15
0	2	60	69.6264	10.59	0.85	0.65	9	8	6.1	85	115	12.6	292	17.1	1.48	45.7	2.13	18.2	14.87	18.59	38.6	29.4	3.3	2.88	1.65	25.4	7.7	64.2	1.95	742.235	6106.1	0.0582677	75/90%	26.7	52.1	1	7.5	4	133	99	198	168	190.6	298	14	6.4	3.15	0.29	9.8
0	2	42	69.6803	12.69	0.66	0.05	11.98	5.2	0.4	94.4	105	19.7	187	15.2	1.33	32.5	5.65	15	9.66	14.86	13.3	31.9	7.4	4.54	6.16	30.7	7.34	53.6	1.2	297	1272	0.0433225	MM	26.1	56.8	1.2	6.1	3.6	129.9	99.1	249	68.8	13.6	781	684	17.3	9.9	0.23	12.4
1	1	86	69.7	13.37	0.62	1.56	11.16	4.6	11.7	83.5	75	17.2	75	16.9	1.5	42.3	2.04	20.4	40	227.7	74.3	265	49.3	5.47	3.08	31	12.8	326.1	2.22	877.4	6325.13	0.0483871	MM	33	64	0.9	3.48	4	134	95.3	410	668.4	1109	1380	218	64.7	15.4	0.07	9.6
0	2	39	69.7139	6.68	0.95	0.25	5.34	14.2	3.7	79.9	131	13.3	108	12.3	1.07	25.8	5.05	15.9	3.25	1.4	44.3	31.8	6.2	3.39	1.18	31.2	8.6	66.9	2.1	868	9641	0.0342949	MM	25	56.2	1.2	8.77	4.2	134	99	135	150	143	244	26	15.1	8.9	0.13	12.4
0	1	53	69.8797	8.8	0.33	0.31	8.17	3.7	3.5	92.8	80	14.5	121	13.1	1.14	37.7	6.27	16.8	6.7312	445	34.6	37.3	34.4	2.68	1.02	33.1	21.6	964.5	2.18	983	4916.52	0.0344411	MM	34.3	67.4	1	5.03	5.6	134	96	381	510	401.6	157	23	38.6	4.2	0.12	9.5
0	1	43	69.8899	7.57	1.15	0.23	6.15	15.22	3	81.24	167	14.3	150	15	1.3	22.7	6.19	15.7	3.93	1.09	19.4	14.9	1	12.32	4.65	36.8	3.81	36.9	2.25	71.5	124	0.0353261	MM	38.3	75.1	1	14.74	3.6	132.9	102.4	786	178	131.8	201	16	7.1	6.1	0.15	10.3
0	1	52	69.8997	6.54	0.67	0.76	5.06	10.2	11.6	77.3	124	12.6	172	12.4	1.08	28.8	4.96	16.5	2.75	7.21	25.2	29.7	4.8	5.29	2.84	28.1	3.25	42.9	2.06	307.7	1097.78	0.0384342	MM	24.6	52.7	1.1	10.79	3.52	137	98.6	140	87.7	64.9	445	112	10.7	5.9	0.21	12.4
0	2	30	70.0361	20.02	0.88	0.86	18.28	4.4	4.3	91.3	102	14	198	15.8	1.37	37.2	7.07	14	6.55	9.1	43.7	23.8	3	2.48	0.84	28.9	2.6	28.7	2.25	245.4	704	0.0474048	MM	24.9	53.8	1.2	12.1	5.73	137.4	111.7	195	80	28	551	23	8.5	5.5	0.19	9.8
0	1	27	70.1	13.36	1.51	1.19	10.59	11.3	8.9	79.3	179	12.9	229	15.1	1.32	32	7.92	16.4	2.04	2.4	9.6	24	2.1	10.74	14.2	33	9.67	66.8	1.82	548.4	6493	0.04	MM	26.2	59.2	1.3	13.97	4.19	140.5	103.7	514	89	36.5	695	268	10.2	8.1	0.24	10.5
0	2	29	70.1606	19.36	1.05	0.81	17.4	5.4	4.2	89.9	74	14.3	206	13.2	1.16	40.6	4.98	14.1	4.14	74.6039	12	19.3	4.2	1.8	4.28	45	5.94	36.1	2.48	223.051	370	0.0257778	MM	21.1	66.1	2.1	5.03	4.1	134	98.2	141	132.6	157.6	361	15	9.1	4.9	0.21	10.2
0	2	60	70.3402	10.1	0.73	0.58	8.68	7.2	5.8	86.2	99	12.5	126	15.2	1.33	34.7	5.89	15.8	4.99	10.51	11.5	15.3	5.3	2.93	0.56	27.6	1.6	54.9	1.85	100.4	3209.88	0.0481884	MM	22	49.6	1.3	15.6	3.65	134.6	100.9	101	86.7	22.7	317	59	11.4	6.1	0.16	12.8
1	2	64	70.3449	13.6	0.6	0.46	12.55	4.4	3.4	92.1	87	14.4	131	14.4	1.26	33.4	3.99	16.3	1.14	62.9926	11.4	26.8	2.8	5.23	1.15	27.4	11.88	259.7	1.92	1407.33	6283.38	0.0459854	MM	22.9	50.3	1.2	4.61	3.83	138.7	94.2	154	56	10.7	502	538	7.4	4.6	0.14	11
0	2	28	70.3673	22.09	1.3	0.73	20.06	5.9	3.3	90.8	108	14.4	180	13.8	1.21	23.6	4.9	15.6	3.27	9.64	26.9	20.5	3.5	3.81	1.23	29.2	3.89	42.6	1.98	261	1645	0.0414384	MM	27.6	56.8	1.1	4.89	3.42	134.9	106.4	251	86.7	23.3	174	13	9	5.5	0.2	10.8
0	1	42	70.401	15.78	1.63	0.47	13.62	10.32	3	86.31	143	14.3	148	13.1	1.14	30.1	4.25	17.3	0.38	15.21	33.1	23.9	11.2	5.46	0.86	39.6	6.2	53.8	2.17	57	42	0.0287879	MM	27.8	67.4	1.4	8.5	4.1	134	100	178	130	95.8	215	48	28.5	17.3	0.199	11.5525
0	1	73	70.4403	15.15	0.41	0.55	14.18	2.7	3.6	93.6	122	13.5	154	17.4	1.53	32.8	4.45	17.4	5.51	66.01	538.3	256.6	18.1	2.4	0.6	34.2	13.83	86.7	1.92	170.1	335	0.0447368	MM	23	57.2	1.5	6.89	3.72	137	108.1	447	149.9	181.5	309	107	29.6	11.5	0.19	12.6
0	2	32	70.5417	11.84	1.33	0.39	10.06	11.2	3.3	85	139	14.1	272	12.2	1.06	25.4	9.15	15.8	1.68	17.3283	16.7	21.9	1.8	15.59	13.28	37	5.27	33.1	2.12	118.5	146	0.0286486	MM	29.5	66.5	1.3	6.87	3.8887	137.196	101.476	485	120.8	23.7	391	50	8	6.2	0.25	9.3
0	2	49	70.6183	10.58	1.54	0.56	8.36	14.6	5.3	79	128	12.7	313	13.5	1.17	23.4	7.17	15.5	4.55	11.28	27.6	45.9	1.8	10.37	13.56	36.8	10.24	92	1.62	3298	639.1	0.0317935	MM	23.7	60.5	1.6	18.05	4.5	132.2	96.2	434	73	34	660	394	12.2	10.4	0.31	9.9
0	2	56	70.8979	11.5	0.77	0.23	10.5	6.7	2	91.3	122	13.7	140	16.6	1.43	31	4.86	15.7	5.68	25.18	10.1	14.9	8.9	4.16	0.5	34.1	9.4	77.4	2.15	251	2378	0.0419355	MM	24.8	58.9	1.4	5.36	3.9	141	105	261	69	21.4	257	49	22.8	13.9	0.15	10.6
0	1	71	70.9	9.81	0.36	0.25	9.19	3.62	2.5	93.71	120	14.4	65	13.2	1.15	29.6	3.69	17.5	4.21	45.61	55.2	55.5	6.4	3.6	2.55	39.9	27.65	950.5	2.32	1498.7	7324.6	0.0288221	MM	31.9	71.8	1.3	4.79	4.75	140.8	98.9	220	102.9	74.6	790	127	13.2	6.8	0.08	12.3
0	2	26	70.9151	10.6	0.85	0.52	9.21	8	4.9	86.9	139	14.4	167	12.9	1.12	28.6	5.77	15.9	21.66	15.26	10.3	22.8	5.9	5.02	3.53	33.2	5.74	47	1.59	230	1860	0.0337349	MM	25.3	58.5	1.3	7.9	4.28	132.3	96.3	248	68.6	21.4	577	42	16.6	10.7	0.16	9.6
0	2	40	70.93	11.6	1.62	1.28	8.5	14	11	73.3	109	12.5	267	12.2	1.07	30.7	7.22	15	6.44	7.72	15	20.5	4.3	4.44	2.07	31.3	4.81	39.7	1.9	159	690	0.0341853	MM	22.2	53.5	1.4	5.67	3.86	139.1	106.9	174	71.2	24.3	338	51	11.3	7	0.27	10.2
0	1	59	70.94	13.02	0.59	0.62	11.81	4.5	4.8	90.7	152	13.1	209	12.9	1.13	24.1	2.43	20.6	3.58	20.94	20	19.3	6	5.32	1.43	39.8	11.69	49.8	2.12	829.137	3830.19	0.028392	MM	24.5	64.3	1.6	16.32	3.5	138.8	105	467.4	54	27.7	290	141	18.1	12.1	0.21	9.8
0	1	37	71.0981	10.9	0.86	0.63	9.4	7.9	5.8	86.2	103	15.3	240	15.6	1.37	28.9	4.75	16.6	1.83	8.6	37.8	15.1	18.2	2.43	0.91	28.9	8.6	67.6	2.09	1083.43	6567.23	0.0474048	167/50%	31.4	60.3	0.9	3.8	3.63	133.4	92.4	219	154.3	399.9	287	6	27.2	9	0.22	9
0	1	43	71.1741	7.22	0.74	0.49	5.94	10.2	6.8	82.3	175	12.5	192	17.6	1.6	37.3	6.26	17.4	13.98	72.58	16.6	29.2	17.1	1.82	1.68	37.2	34.16	367	2.26	1239.6	2893	0.0430108	MM	31.1	68.3	1.2	9.21	3.63	130.2	91.2	338	138.1	119.3	372	22	25.1	8	0.25	13.1
0	2	64	71.2153	9.79	0.9	0.52	8.32	9.2	5.3	85	139	11.9	88	13.3	1.16	25.4	5.13	16.6	2.28	26.83	119.7	13.4	7.6	4.52	1	31	4.65	53.2	2.25	59.3	216	0.0374194	MM	33.7	64.7	0.9	7.2515	2.71	136	99.5	214.225	120	200.3	236	25	16.2	8.6	0.1	11.7
0	1	34	71.2486	18.1	1.14	1.19	15.68	6.3	6.6	86.7	152	12.2	180	13	1.13	28.8	4.75	16.1	0.85	24.49	16.2	17.5	4.2	5.55	3.82	35.6	2.35	67.7	2.29	602.2	2177	0.0317416	MM	25.5	61.1	1.4	9.5804	3.7	138.5	105.1	311.142	79.3	27.8	288	77	12.7	8.5	0.2	11
0	1	49	71.26	13.98	1.8	0.7	10.89	12.9	5	77.9	174	14.2	297	11.2	0.97	24.5	4.2	16.1	0.18	22.1	18.3	17.3	2.5	9.9	10.8	44.4	5.3	48.6	2.24	41	130	0.0218468	MM	25.6	70	1.7	6.21	3.7	138	99	295	122	66.9	258	89	13.7	11.2	0.32	10.9
0	1	41	71.3844	10.32	1.12	0.53	8.4	10.84	5.14	81.44	123	14.4	388	12.9	1.12	30.4	5.32	16.2	3.3592	26.0475	22.2	37.3	2.9	4.09	1.21	37.6	5.2	54.2	2.39	73	1163	0.0297872	MM	34.6	72.2	1.1	7.39	5.2	135	98	131	133	39.1	373	39	7.3	4.4	0.43	11.1
0	1	93	71.47	14.7	0.76	0.69	13.23	5.2	4.7	90	132	13.7	119	14.2	1.23	44.9	6.27	16	1.5	82.68	15.4	19.2	6.6	4.21	0.87	29	4.7	66.7	1.96	717	2630	0.0424138	MM	22.5	51.5	1.3	4.55	3.4	132	98	399	42	20.3	206	19	15.4	8.81	0.11	9.4
0	2	66	71.7104	8.28	0.65	0.34	7.26	7.9	4.1	87.7	96	13.8	165	15	1.3	38.2	7.49	15	3.35	6.51	5.8	16.8	6.3	10.64	13.76	27.5	4.1	33.6	1.82	140	1825	0.0472727	MM	24.8	52.3	1.1	6.64	3.9	137	108	304	157	10	339	20	14.6	8.38	0.19	11.3
0	2	25	71.7196	13.48	0.78	0.23	12.47	5.8	1.7	92.5	120	15	256	13.1	1.14	31.7	6.19	15.4	12.04	16	14.5	38.9	0.2	11.13	19.35	33.9	3.9	46.2	2.07	111	1899	0.0336283	MM	29.6	63.5	1.1	11.17	5	138	103	387	99	59.8	755	186	1.9	1.7	0.29	11.2
0	2	47	71.72	5.78	0.64	0.2	4.86	11.1	3.5	84	107	14	125	12.2	1.06	29	3.39	16.7	0.95	10.11	15.1	11.2	2.1	2.48	2.52	22.8	4.4	44.7	1.29	95.4	749	0.0464912	MM	14.6	37.4	1.56	9.2035	3.8179	123.454	107.129	188.4	31.3	9.7	106	23.4	9.1	7	0.15	12
0	2	58	71.8	8.1	0.75	0.56	6.8	9.2	6.9	83.9	125	13	169	13.4	1.16	25.6	4.03	18.2	2.04	35.75	28	30.3	4.4	4.8	0.55	36.3	8.1	35.1	2.26	994	343	0.0319559	MM	27.2	63.5	1.3	4.94	3.8	140	104	86	90	18.8	250	68	15.7	11.3	0.14	8.5
0	2	23	71.8175	11.44	0.7	0.41	10.33	6.1	3.6	90.3	98	14.3	209	12.3	1.07	25.5	4.54	16.8	7.71	33.4491	11	20.7	2	11.19	5.84	29.3	5.1	37.3	2.18	62.8	99	0.0365188	MM	22.9	52.2	1.3	5.56	3.88	139	108.5	248	84.3	7.2	189	32	7.7	5.7	0.25	12.1
0	2	47	71.9562	13.66	0.68	0.48	12.43	5	3.5	91	121	15.1	80	14.1	1.23	32.8	4.9	15.8	5.8	47.4937	8.9	13.4	9.9	4.02	5.86	29.2	5.21	36.2	2	466.9	9202	0.0421233	MM	22.5	51.7	1.3	8.63	3.93	133.1	99.9	226	65.3	7.5	273	40	33.7	23.8	0.1	13.7
0	1	24	72.4256	8.41	0.96	0.84	6.61	11.4	9.94	78.58	158	13.5	198	12.8	1.12	22.3	7.5	15	3.24	34.55	14.3	18.3	5.1	11.17	4.41	32.4	4.45	54.3	2.15	73.7	247	0.0345679	MM	31.4	63.8	1	12.37	5.3541	137.506	102.057	625	112.4	26.3	206	264	20.1	15	0.16	8.17
0	1	65	72.5012	9.5	0.84	1.12	7.34	8.8	11.8	77.3	142	13.9	267	12.3	1.07	29.9	4.53	18.6	1.42	13.63	82.7	67.7	106.1	3.12	2.63	30.9	7.45	86	2.02	557	4192.99	0.0346278	MM	28.9	59.8	1.07	6.36	4.7	131.3	94	219.2	229.5	269.5	373	40.5	145.6	39.5	0.31	11.6
0	1	21	72.9588	8.14	0.35	0.3	7.49	4.3	3.7	92	114	13.7	232	12.1	1.06	31.7	7.93	15.3	10.12	29.3243	12.5	24.9	4.2	5.55	5.57	35.5	6.79	58.4	2.19	125	161	0.0298592	MM	28.9	64.4	1.2	6.64	3.7	154.4	116.6	477	95.2	43.8	457	234	11.3	7.1	0.26	11.1
0	1	55	73.0771	24.9	0.87	1.39	22.63	3.5	5.6	90.9	153	14.1	146	14.3	1.24	33.7	4.35	18.4	3.98	12.89	22.3	23.2	1.8	7.73	9.12	37.1	6.5	61.7	2.03	332	2968	0.0334232	MM	27.3	64.4	1.4	11.78	3.9	137	102	266	86	41.2	336	46	8	6.2	0.2	13.7
0	2	68	73.2253	13.15	1.16	0.59	11.39	8.8	4.5	86.6	129	13.8	205	13.3	1.15	24.6	7.32	16.6	11.98	24.29	16.3	17.4	4.7	5.75	3.78	37.7	3.91	46.7	2.23	208	1702	0.030504	MM	28.4	66.1	1.3	5.27	3.62	141.9	106.3	306	88.4	19.8	201	65	15.6	10.9	0.23	11.1
0	1	51	73.3016	5.06	0.22	0.4	4.44	4.41	7.81	87.74	96	15.1	90	13.2	1.15	35.1	7.44	16.2	6.88	9.31	15.8	35.2	7.6	3.79	4.48	32.5	25.96	136.8	1.45	798.4	5094.52	0.0353846	MM	16.6	49.1	2	8.69	3.99	149.5	116.3	516	47.3	17.7	1104	458	19.4	11.8	0.11	12.69
0	1	69	73.31	25.71	1.85	3.01	20.72	7.2	11.7	80.6	145	12.8	201	13.3	1.17	29.4	3.79	18.1	1.29	33.2606	26.3	18	6	3.48	0.9	30.4	10.64	84	1.92	74	4462.36	0.0384868	MM	23	53.4	1.3	4.92	3.89	133.6	97.8	279	95.9	72.9	382	32	14.5	8.5	0.24	12.1
0	2	40	73.3175	10.62	1.06	0.39	9.08	10.02	3.7	85.54	93	15.3	273	12.7	1.11	27.3	7.36	15.6	7.16	22.02	16.2	57.4	9.3	5.64	5.96	25.6	3.86	41.4	1.06	805	1452	0.0433594	MM	21.5	47.1	1.2	8.46	3.65	146.6	111.8	128	63.3	16	2065	635	19.3	10	0.27	9.9
0	1	40	73.5	11.1	1.56	0.8	8.51	14.1	7.2	76.9	151	12.1	217	12.7	1.11	27.7	4.9	16.3	1.92	31.86	40.4	23.1	7.3	3.39	1.05	36.8	5.11	67.9	2.36	60.5	208	0.030163	MM	32.5	69.3	1.1	6.7832	3.64	140.1	104.1	299.7	88.4	219.8	199	41	16.6	9.3	0.21	9.8
0	1	71	73.5808	9.6	1.37	0.8	7.39	14.2	8.3	76.7	119	13.5	162	12.9	1.13	29.9	5.78	16.7	1.01	64.6506	29.5	17.3	29.3	3.76	2.66	26	10.65	80	1.92	33.9	2263.06	0.0434615	MM	27.8	53.8	0.9	5.57	3.91	132.6	103.4	242	237.6	470.9	199	12	38.2	8.9	0.18	11.3
0	2	74	73.61	9.39	0.79	0.62	7.96	8.4	6.6	84.8	147	13.2	247	11.5	1	25.4	4.3	17.7	1.82	25.1	15.4	14.2	3.5	4.96	0.65	37.3	6.02	45.3	2.08	485.5	346	0.0268097	MM	29.8	67.1	1.3	8.99	3.13	135.4	100.6	131	94.6	30.7	202	40	11	7.5	0.27	10.9
1	1	82	73.6379	18.24	0.78	0.88	16.49	4.3	4.8	90.4	126	15.4	147	15.4	1.35	33.5	3.38	17.4	11.39	37.54	106	45.2	8.8	3.18	0.71	31.1	11.87	125.1	1.67	2877	15183	0.0434084	MM	23.8	54.9	1.3	4.94	4.15	137.8	105.2	180	242.1	332.6	390	66	14.6	5.8	0.1615	11.4368
0	2	82	73.7471	13.81	0.81	0.35	12.62	5.9	2.5	91.4	121	13.6	127	11.2	0.97	24.3	4.35	18.3	2.22	16.89	18.3	26.7	4.5	5.53	1.05	34	6.44	46.9	2.08	820.9	514	0.0285294	80/29%	32.5	66.5	1	8.68	3.68	133.7	96.1	82	91	19.6	307	46	12.7	8.2	0.12	9.8
0	1	45	73.7614	9.69	0.87	0.53	8.24	9	5.5	85	131	16.2	196	13	1.13	29	8.71	15.2	5.76	47.68	17.5	21.1	4.5	2.39	1.07	38.3	0.8	35.4	2.18	525.005	3230.32	0.0295039	MM	22.9	61.2	1.7	4.61	3.2	142	103	250	83	50	209	18	8.2	3.7	0.25	12.5
0	1	90	74	10.3	2.32	1.23	6.53	22.5	11.9	63.4	132	14.9	168	14	1.21	29.6	3.75	17.8	1.59	7.91	19.5	33.4	34.7	5.94	4.81	28	5.3	62.6	1.76	1000.04	4928.72	0.0432143	MM	22.1	50.1	1.3	6.83	4.63	137.5	103.6	226	67	210.6	508	145	48.5	13.8	0.17	10.4
0	1	78	74.1704	9.46	0.65	0.94	7.64	6.9	9.9	80.8	136	12.7	137	17	1.5	29.5	4.04	18.4	4.99	48.54	17.6	32.2	8.7	3.85	0.77	34.4	7.85	80.8	1.85	47.6	356	0.0436047	MM	30	64.4	1.1	5.89	4.05	140.5	103.4	158	83.8	28.4	290	181	19.5	10.8	0.13	9.8
0	2	63	74.32	6.7	1.12	0.54	4.81	16.7	8.1	71.8	113	11.9	218	12	1.05	26.7	4.37	16.4	3.61	42.1039	289.3	38.1	10.2	7.41	1.08	34.1	6.65	52.8	2	909.31	4061.03	0.0307918	MM	25.2	59.3	1.4	5	3.67	139.4	102.5	159	294.1	757.1	230	84	24.9	14.7	0.22	10.3
0	1	63	74.42	5.7	0.81	0.46	4.22	14.2	8.1	74	145	13.6	88	11.6	1.01	24.7	3.58	16.9	2.4	25.37	29.6	30.8	9.4	4.73	0.6	35.6	5	71.3	2.22	243	2665	0.0283708	MM	25.5	61.1	1.4	5.04	3.7	138	104	433	62	333.7	197	132	19.5	10.1	0.09	10
0	1	66	74.6366	16.15	0.95	0.79	14.41	5.89	4.87	89.18	125	13.05	207	13.1	1.14	28.5	6	17	2.34	34.62	97	57.4	21.2	5.12	0.67	38.7	7.57	81.3	2.28	337	1590	0.0294574	MM	33.6	72.3	1.2	7.88	3.74	140	105.9	243	154.8	407.2	191	204	32	10.8	0.17	7.98
0	1	53	74.6413	11.89	1.71	1.34	8.72	14.4	11.3	73.3	150	11.5	202	13.4	1.17	29.6	7.23	15.4	1.83	6.12	37	40.1	9.5	5.01	1.31	39.7	8.85	86.3	2.24	70.9	1278	0.029471	MM	29.4	69.1	1.4	5.82	4.36	141.2	106.1	363	105	90.5	223	94	24.3	14.8	0.24	11.8
0	2	85	74.798	9.4	1.24	0.26	7.9	13.2	2.8	84	140	13.3	181	15.7	1.36	38.9	4.24	16.9	5.27	38.29	103.3	68.7	46.3	1.93	0.41	27.2	7	49.5	2.13	184	1570	0.05	MM	28.3	55.5	1	3.79	4.3	135	98	97	255	182.2	401	166	75.1	28.8	0.21	11.5
0	1	22	74.9156	14.2	0.97	0.4	12.8	6.8	2.8	90.1	161	12.9	204	14.6	1.28	29.7	4.03	16.5	1.02	23.135	17.4	37.5	2.7	4.67	7.32	37.2	4.13	69	2.05	453.7	2086.4	0.0344086	MM	26.9	64.1	1.4	5.95	3.93	135.7	98.6	293	58.7	20.2	364	493	10.3	7.6	0.24	11.7
0	1	53	74.9281	17.6	0.9	0.72	15.94	5.1	4.1	90.7	139	14.4	242	13.9	1.22	29.9	5.65	17.1	1.14	78.35	145.2	48	31.7	6.57	2.14	28.9	5.43	65.1	2.15	665.6	7980	0.0422145	MM	28.1	57	1	7.53	4.19	136.1	106.8	213	274	1437.9	188	122	45.1	13.4	0.27	11.2
1	1	41	75.0017	9.22	0.92	0.32	7.97	10	3.5	86.4	142	15.6	76	16.6	1.43	42.6	6.07	17.4	3.32	9.77	15.6	13.4	6.4	3.85	1.92	38.1	4.5	73.3	2.18	27.4	2065.6	0.0375328	92/80%	28.5	66.6	1.3	7.86	3.7	141	103	417	93	27.7	177	63	21.9	15.5	0.1643	11.2911
0	1	61	75.1901	16.7	1.12	1.12	14.46	6.71	6.7	86.44	150	13.94	206	12.9	1.13	33	5.46	17.1	2.39	196.4	188.1	85.8	80.8	4.94	1.12	37.4	7.21	50.9	2.18	90.9	113	0.0302139	MM	23.2	60.6	1.6	4.16	3.35	138.2	103.7	126	289.3	543.5	457	158	107	26.2	0.17	8.5
0	1	57	75.22	10.18	0.96	0.15	9.06	9.4	1.5	89	156	12.8	108	12.3	1.07	22.1	4.72	17.6	1	11.7	12.5	18.5	12.3	2.47	0.8	29.3	4.44	54.9	1.96	98.6	520	0.0365188	MM	17.6	46.9	1.7	4.06	3.1	138	103.1	169.3	67	40.7	292	50	22.1	9.8	0.11	9.8
1	1	48	75.2609	14.75	0.52	0.24	13.88	3.5	1.6	94.1	90	15.6	292	15.6	1.35	30.3	5.05	18.3	3.99	110.5	30.5	41.3	2	11.34	10.93	31.8	5	24.2	2.04	980.535	6080.52	0.0424528	MM	26.8	58.6	1.2	12.68	3.5	137	97	202	150	13.2	419	32	10.8	8.8	0.36	12.3
0	2	53	75.3097	17.22	1.25	1.47	14.38	7.24	8.53	83.47	136	13.12	175	13.1	1.14	30	5.93	16.4	1.71	18.01	8.3	15.6	4.5	3.48	0.77	33.4	9.3	42.5	1.85	602.183	328	0.0341317	MM	27.1	60.5	1.2	6.29	3.99	138.3	101.7	108	93.5	19.3	441	49	10.1	5.6	0.16	9.24
0	1	43	75.3279	9.77	1.06	0.51	7.92	10.8	5.2	81.1	169	13	192	13.7	1.19	30.1	7.08	15.8	2.17	56.1	14.4	23.5	4.7	9.89	9.03	30	8.65	92.6	1.93	1140.6	14422	0.0396667	MM	22.5	52.5	1.3	7.47	3.85	134.8	99.7	353	92	154.8	422	93	19.7	15	0.22	11.6
0	1	27	75.3463	11.13	1.31	0.73	8.96	11.8	6.6	80.5	138	12.6	200	14.1	1.23	28.9	6.87	15.4	0.67	17.9146	67.1	37	6.403	6.89	3.98	39.553	4.71	71	2.52	83	1353.03	0.0310975	MM	27.363	66.631	1.4493	8.5986	4.62	144.9	101.7	623	115.899	77.4	281.44	77.078	20.345	12.3573	0.26	13
0	2	81	75.4946	11.76	0.67	0.74	10.29	5.7	6.3	87.5	87	13.7	202	12.3	1.07	35	4.34	15.5	2.09	67.4591	13.6	33.8	3.4	2.65	1.32	27.1	0.37	48.3	1.99	1253.82	7312.66	0.0394834	MM	17.9	45	1.5	8.95	3.42	132.5	97.9	62	76.8	27.7	355	283	7.9	4.5	0.24	12
0	1	44	75.5521	5.28	0.54	0.53	4.15	10.2	10	78.6	104	12.3	95	13.8	1.21	28.4	6.86	15.6	6.41	34.4255	17.1	25	6.7	2.05	1.52	34.2	8.28	77.8	1.78	306.57	2954.8	0.0353801	MM	15.8	50	2.2	11.04	3.58	138.9	101.9	228	56.6	55.3	462	98	13.7	7	0.11	11.4
0	1	76	75.5751	11.8	0.79	0.76	10.21	6.7	6.4	86.5	122	14.7	295	14.1	1.23	29.4	7.5	16.7	2.39	238.1	71.9	49.3	36.6	5.73	1.75	32.9	9.29	93.3	2.22	4116.6	2847	0.037386	MM	30.2	63.1	1.1	7.89	4.23	139.1	107.3	357	343.2	1110.4	234	122	61.5	24.9	0.3	10.1
0	1	52	75.578	11.67	1.19	0.67	9.79	10.2	5.7	83.9	145	13	102	12.9	1.12	30	6.64	15.4	0.77	15.91	32.1	18.6	8.5	6.12	2.31	34.8	5.2	80.5	2.1	308.8	1665	0.0321839	MM	24.7	59.5	1.4	11.52	4.2	133	99	237	96	37.5	372	40	29	20.5	0.15	14.5
0	1	50	75.64	4.67	1.43	0.64	2.27	30.6	13.7	48.6	125	11.3	248	12.1	1.06	26.8	4.84	15.5	1.25	235	157.2	49.2	33.9	3.14	0.69	36.8	6.82	63.7	2.21	882.5	5972	0.0288043	MM	22.1	58.9	1.7	5.51	3.91	139.5	100.6	140	226.5	546.5	169	104	59.7	25.8	0.29	11.5
0	1	22	75.6455	12.97	0.82	0.79	11.27	6.3	6.1	86.9	123	13.7	193	14.5	1.26	26.2	5.43	16.6	7.05	1.82	10.6	19.2	9.3	1.88	1.14	26.3	1.8	39.6	1.82	36.1	1140.86	0.0479087	MM	26.3	52.6	1	9.31	2.7	133	100	116	77	79	241	27	14.2	4.9	0.22	11.2
0	1	44	75.6712	12.25	0.4	0.69	11.15	3.3	5.6	91	153	13.7	62	12.5	1.09	18.6	6.07	16	7.15	90.9286	82.5	77.6	43.4	1.94	0.89	23	20.9	425.3	1.43	1682.26	8012.56	0.0473913	MM	16.5	39.5	1.4	5.8	3.7	135	99	383	114	169.9	871	130	51.5	8.09	0.08	12.8
0	1	33	75.6885	10.38	1.51	1.24	7.37	14.5	11.9	71	129	12.1	177	13.2	1.15	32.7	7.78	15.1	10.37	10.92	26.3	27.7	13.9	5.77	2.17	33	5.6	52.4	1.99	823.707	2918.11	0.0348485	MM	20.2	53.2	1.6	5.99	6.5503	133.727	100.04	214	82.2	58.3	385	27	30.3	16.4	0.18	10.1
0	2	37	75.7	14.86	0.71	0.25	13.39	4.8	1.7	90.1	177	12.6	259	14.5	1.27	32.6	5.68	15.1	2.76	51.5653	14.2	13.5	8.6	5.11	3.13	45.7	5.84	36.6	2.18	2726.91	6261.3	0.0277899	MM	29.2	74.9	1.6	6.14	4.05	139	106	163	75	39.1	190	14	17.7	9.1	0.3	11.4
0	1	28	75.7497	16.24	1.8	0.58	13.76	11.1	3.6	84.7	151	13.8	415	13.1	1.14	21.2	8.33	16.2	0.7	15.22	17.2	21.1	4.8	4.63	0.8	35.3	7	57.9	2.19	370	2617.98	0.0322946	MM	25.4	60.7	1.4	5.88	3.8	144	106	194	98	43.3	268	31	11.7	6.9	0.51	12.4
0	1	24	75.8012	13.8	0.92	1.3	11.37	6.7	9.4	82.4	120	12.9	250	16.6	1.43	24.6	4.36	17	8.06	0.97	42.7	33.2	35.4	3.85	2.19	33.1	7.22	83.3	2.07	1402.6	6019.95	0.0432024	MM	20.9	54	1.6	5.2	4.2	138.9	103.9	296	63	65.1	588	52	102.2	66.8	0.22	8.7
0	2	42	75.96	6.1	0.76	0.45	4.84	12.4	7.3	79.3	81	19.8	211	13.5	1.17	30.2	5.16	16.2	2.72	38.65	141.5	38.2	4.5	3.47	0.62	33.6	7.1	31.4	2.07	153	1609	0.0348214	MM	16.3	49.9	2.1	5.78	4.4	142	103	173	151	111.8	210	22	15.2	10.7	0.24	11.2
0	1	53	76	13.45	0.49	0.96	11.98	3.63	7.14	89.09	129	14.34	139	15.3	1.34	27.6	6.01	18.4	4.8894	137.9	230.5	120.5	67.6	3.41	1.01	24.5	7.35	60.6	1.84	151.2	3428	0.0546939	MM	18.2	42.7	1.3	7.97	3.8212	136.68	102.457	71	344	450.8	456	86	95.8	28.2	0.14	10.3
0	1	49	76.12	12.31	0.62	0.25	11.33	5	2	92	116	13.3	191	15.5	1.36	33.4	9.89	15.5	9.94	11.96	9.5	40.7	5.4	6.97	6.8	35.1	11.87	185.2	1.62	119.3	53	0.0387464	MM	23.9	59	1.5	6.6	3.94	137.6	109.7	664	89	104.6	537	867	19.1	13.7	0.21	10.8
0	1	35	76.2545	12.42	1.08	0.75	10.3	8.7	6	82.9	106	14.6	319	15.2	1.33	31.3	4.55	16.1	8.71	11.45	8.3	18.9	5.3	4.83	2.56	30.7	2.66	61	1.92	412.05	1477.39	0.0433225	MM	29.2	59.9	1.1	11.99	4.57	136.7	99.5	171	104	54.6	711	155	13.8	8.5	0.34	10.6
0	1	73	76.2572	15.69	1.19	0.93	13.54	7.6	5.9	86.3	98	15.3	302	16.4	1.44	32.5	4.01	16.3	1.48	8.27	11.3	17	5.2	2.75	1.89	32	5.24	45.3	2.1	432.743	3913.54	0.045	MM	23.9	55.9	1.3	4.78	4.28	133.1	98.8	142	75.9	53.7	247	12	10.7	5.5	0.28	9.3
0	1	61	76.43	15.3	0.63	0.73	13.92	4.1	4.8	91	153	13.1	156	15.5	1.36	28.4	4.38	20	2.36	23.34	331.6	146.8	14.5	2.63	0.75	31.9	13.61	67.2	1.81	6126.6	9457	0.0426332	MM	18.7	50.6	1.7	7.85	3.83	126.4	96.6	188	114.4	282.9	425	69	31	16.5	0.15	9.8
1	1	53	76.433	10.39	0.9	0.97	8.46	8.7	9.3	81.4	131	12	174	13	1.13	28.3	7.23	16.7	2.6	22.15	18.8	39.9	40.6	3.97	2.63	26.4	10.41	65.4	1.89	2070	6226	0.042803	MM	23.7	50.1	1.1	8.5558	4.12	143.4	112.7	259.093	86	26.2	623	535	60.2	19.6	0.18	10.5
1	1	72	76.5	12.9	0.95	0.54	11.29	7.4	4.2	87.5	122	12.9	182	14.9	1.31	34.4	4.23	16.7	2.42	49.6	54.9	35.2	6.9	3.4	1.16	29.4	9.77	58.6	2.15	613.5	3835.34	0.0445578	MM	25.6	55	1.1	3.63	3.82	138.4	104.7	323	414.2	1270.1	238	29	12.3	5.4	0.2	11
0	1	42	76.7545	8.35	0.46	0.38	7.43	5.5	4.6	89	74	13.9	243	13.5	1.18	29.1	5.12	16.3	11.86	100.548	37.7	76.9	50.3	3.16	3.48	24.2	8.21	73.6	1.87	626.662	5050.71	0.0487603	MM	40.9	65.1	0.6	12.92	3.41	139.7	99.5	149	115.1	70.5	616	69	65	14.7	0.26	10.7
0	1	40	76.7966	11.99	1.12	1.04	9.72	9.3	8.7	81.1	104	12.5	244	14.6	1.26	26.2	7.54	16.1	0.05	12.64	24.2	26.2	8.7	5.05	4.62	29.5	5.95	56.7	1.9	896	706	0.0427119	MM	24.8	54.3	1.2	8.2806	4.11	130.8	99.1	262.839	57.4	36.2	605	197	18.1	9.4	0.23	9.4
0	2	41	76.9	13.97	2.24	1.1	10.13	16	7.9	72.5	102	14.2	323	12.3	1.07	26.9	5.68	15.6	2.84	26.6037	15.3	19.7	2.2	5.19	5.22	32.1	6.16	34.2	2.07	56.1	853.886	0.0333333	MM	25.5	57.6	1.3	8.6842	4.36	131	100.6	248.129	74	22.3	303	18	8.5	6.3	0.36	11.1
0	1	68	77.0109	14.07	1.42	0.62	11.79	10.1	4.4	83.8	124	14.7	250	12.6	1.1	29.1	6.46	15.6	2.07	98.43	88.6	50.5	106.1	4.01	1.11	28.6	7.29	45.7	2.01	246	2572.5	0.0384615	MM	22.1	50.7	1.3	4.04	3.5	137	98.7	151	343.5	626.8	239	41	145.2	39.1	0.24	9.4
0	1	41	77.13	9.93	1.59	0.72	7.31	16	7.3	73.6	139	12.2	160	12.3	1.07	28.6	5.11	17.4	0.27	18.4716	28.9	23.9	4.4	6.6	3.42	33.9	3.72	52.3	2.12	89.4	224	0.0315634	MM	24.7	58.6	1.4	8.63	3.47	141.3	106.6	422	88.4	44.1	181	33	15.7	11.3	0.18	11.6
0	2	85	77.2	13.37	0.6	0.43	12.33	4.5	3.2	92.2	132	14.7	105	14.5	1.26	31.7	3.6	16.9	6.3	34.86	24.8	51.1	11.7	3.95	0.57	37.1	7.8	80.5	2.25	1131	5636.48	0.0339623	MM	31.5	68.6	1.2	5.45	4.4	135	103	302	99	52.7	182	73	29	17.3	0.11	10.6
0	1	37	77.2233	12.21	1.29	1.03	9.62	10.6	8.4	78.8	132	13.2	279	13.1	1.14	29.5	7.53	16.3	2.94	10.66	15	16.1	5.9	5.13	1.72	31.5	2.55	45.8	2.03	650	348	0.0361905	MM	26.8	58.3	1.2	9.02	3.79	133.1	97.8	254	110	54.4	413	55	12	6.1	0.27	9.6
0	1	27	77.3	11.38	1.72	0.79	8.81	15.1	6.9	77.4	166	13.1	206	11.6	1.01	28.5	5.38	15.9	1.08	15.1	77.8	51.9	6.8	6.31	3.02	41	7.82	72.6	2.28	119.4	549.3	0.0246341	MM	26.5	67.5	1.5	3.14	4.24	137.6	99.6	457	74.3	64.2	260	66	15.4	8.6	0.2	9.8
0	2	38	77.36	5.42	0.62	0.4	4.13	11.4	7.4	76.2	145	14.1	227	11.7	1.02	27	5.89	16.6	1.04	16.39	15.2	36	0.9	22.68	14.17	35.9	5.59	47	1.66	172.2	1533.72	0.0284123	MM	36.4	72.3	1	11.465	4.75	132.8	105	363.738	61.1	53.7	431	35	5.7	4.8	0.25	10.8
0	1	71	77.5284	9.87	0.52	0.47	8.86	5.3	4.8	89.8	125	13.2	63	13.5	1.19	35.4	10.01	15.1	4.24	194.5	87.9	68.8	27.3	4.61	2.17	30.8	2.15	51.3	2.1	776.167	64	0.0386364	MM	22.4	53.2	1.4	8.475	4.08	128.8	89.5	235.31	450.1	573.8	159	27	37.9	10.6	0.08	12.4
0	1	29	77.5845	10.9	1.49	0.38	9.01	13.7	3.5	82.7	150	12.8	269	14.3	1.24	31.6	8.71	15.1	3.65	4.24	15.2	12	4.4	5.08	3.13	37.6	4.8	70.5	2.18	321.77	2474.67	0.0329787	MM	29.6	67.2	1.3	4.64	3.7	137	102	333	90	37.6	262	30	13.7	9.3	0.31	11.5
0	2	70	77.5891	20.32	0.96	0.67	18.67	4.7	3.3	91.9	111	13.4	100	13.4	1.17	31.5	5.57	17	5.65	13.41	10.8	33.1	10.7	3.26	0.84	31	5.77	50.2	2.05	1032.2	6574	0.0377419	MM	27.3	58.3	1.1	4.91	3.35	141.8	107.8	177	101.7	24.5	577	121	23.7	13	0.13	13.1
1	1	67	77.6897	14.9	1.72	0.94	12.16	11.6	6.3	81.8	126	13.7	128	13.2	1.15	27.7	5.38	17.5	6.63	37.7	15.5	22.4	7.3	3.31	1.44	32.8	3.04	45.2	2.03	48.7	257	0.035061	MM	19.7	52.5	1.7	7.3655	2.47	145.2	106	199.142	102.5	172.1	529	101	15.2	7.9	0.14	10.8
0	1	29	77.7193	12	1.3	0.58	10.07	10.8	4.8	83.9	122	13.4	210	13.5	1.17	29.6	9.45	15.8	6.89	14.77	48.8	14	6.4	6.63	1.2	39.2	5	51.1	2.34	144	902	0.0298469	MM	30.1	69.3	1.3	15.24	4.08	141.5	104.4	241	123	194	276	28	21	14.6	0.18	8.4
0	1	40	77.75	8.5	0.97	0.32	7.21	11.4	3.8	84.8	157	12.7	189	13.7	1.2	26.8	4.55	17.9	5.53	60.1128	219.1	82	34.4	4.36	1.1	41.2	5.06	56.9	2.29	173.1	172	0.0291262	MM	26.9	68.1	1.5	7.01	2.92	137.7	101.6	270	298.4	1286.5	235	26	54.9	20.5	0.21	10.9
0	1	39	77.8	16.12	2.03	1.4	12.48	12.6	8.7	77.4	137	14.3	306	12.3	1.08	29	7.11	17	6.35	24.95	238.1	188.1	54.1	5.44	4.5	35.7	7.73	144.3	2.27	118.3	3122.13	0.0302521	MM	30.2	65.9	1.2	9.12	4.67	135.8	99.3	376	439.5	989.8	497	218	67	12.9	0.4	13.2
0	2	54	78	9.6	0.44	0.21	8.93	4.6	2.2	93	121	13.9	156	16.8	1.45	31.2	4.13	16.3	1.66	46.67	15	26	5.4	3	0.51	27.9	7.5	44.7	1.81	512.838	3273.81	0.0519713	MM	21.3	49.2	1.3	8.42	4.8	132	98	75	64	28.2	735	117	14.5	9.1	0.14	8.7
0	1	53	78	27.93	1.31	1.12	25.28	4.7	4	90.5	86	27.3	388	16.2	1.42	25.7	2.76	18.3	8.31	121.1	14.5	34.5	191.9	1.46	1.95	39.2	6.8	109.6	2.26	120	6226.05	0.0362245	MM	21.6	60.8	1.8	6.81	3.54	137.9	95.3	147	94	89.5	164	27	251.3	59.4	0.3654	10.701
0	1	41	78.0539	13.68	1.08	0.33	12.24	7.9	2.4	89.5	166	14.4	172	14.6	1.28	17.7	8.43	17.2	1.93	8.62	20.2	34.2	7.5	5.8	6.21	38.7	11	59.8	2.21	309.3	2967	0.0330749	MM	21.3	60	1.8	8.9	3.86	145.7	106.2	262	82.9	41.5	858	62	24	16.5	0.19	11.2
0	1	30	78.1699	10.81	1.25	0.57	8.97	11.52	5.3	83.01	177	14.1	127	13	1.13	26.3	6.06	16.2	1.31	28.0528	28.6	25.1	3.8	8.07	3.87	44	6.1	47.1	2.34	253.228	434	0.0256818	MM	29.5	73.5	1.5	13.69	4.4	140	105	446	116	26.3	468	214	14.4	10.6	0.15	11.6
0	2	48	78.2962	9.85	0.37	0.5	8.94	3.8	5.1	90.8	115	14.6	128	14.5	1.27	35.3	6.18	16	3.63	15.48	30.4	33.2	7.2	1.91	1.05	27.7	5.54	36.2	1.91	77.8	671	0.0458484	MM	24.3	52	1.1	4.48	3.69	141.3	105	126	92.7	76.8	362	39	14.5	7.3	0.15	12.7
0	1	64	78.4341	13.94	1.37	0.77	11.79	9.8	5.5	84.6	149	12.9	147	13.6	1.18	30.4	4.72	17.2	3.02	11.31	7.4	21.3	1	11.3	12.01	30.9	4	48.6	1.75	137.3	264	0.0381877	MM	28.9	59.8	1.1	5.44	4.3	132	100	298	70	40.1	386	26	7	6	0.16	11
0	1	29	78.4862	8.38	0.31	0.18	7.88	3.7	2.1	94	141	13.6	187	12.9	1.12	31.6	9.19	17.5	3.62	41.0131	112.7	22.7	5.7	3.17	0.61	31.2	4.8	41.9	2.01	117	333	0.0358974	MM	25.1	56.3	1.2	6.26	3.93	142	106	144	128	260.6	284	39	11.8	6.1	0.23	12.1
0	1	53	78.4888	6.64	0.81	0.1	5.66	12.2	1.5	85.2	111	13.7	149	12.2	1.06	23.7	9.71	15.8	4.88	2.96	10	22	6.1	8.2	14.51	31.7	11.35	128.5	1.94	200	408	0.0334385	MM	24.4	56.1	1.3	10.4815	3.44	135.5	99.8	343.239	60.8	69.3	368	94	18.5	12.4	0.15	10.2
0	2	57	78.5779	20.01	0.96	0.96	18.07	4.8	4.8	90.3	94	14.1	183	15.6	1.35	28.7	7.04	15.9	2.71	21.57	8	23.8	2.7	2.76	3.37	35.3	3.7	45.6	2.29	72.9	2490.66	0.0382436	MM	30.2	65.5	1.2	5.61	4.07	139.4	102.4	271	65	15	226	8	7.1	4.4	0.21	11.7
0	1	52	78.7	14.82	2.09	1.11	11.35	14.1	7.5	76.6	132	13.1	356	13.9	1.23	26.1	4.97	16	17.8	11.98	24.3	18.5	5.5	3.26	0.66	38.1	8.4	82.4	2.32	36.2	2637.04	0.0322835	MM	23.2	61.3	1.6	3.95	3.84	143.9	108.3	473	60.5	36.2	177	52	10.9	5.4	0.38	10.7
0	1	88	78.7	16.1	0.55	0.65	14.85	3.44	4.02	92.24	115	13.96	193	15	1.31	26	4.25	17.4	7.35	94.88	173.4	149.7	32	3.2	0.49	32.3	11.17	123.6	2.29	1053	247.9	0.0405573	MM	27.8	60.1	1.2	4.88	4.81	143.1	111.8	311	371.9	688	245	56	45.6	13.6	0.2	10.18
0	1	29	78.7168	19.93	2.23	2.01	15.61	11.2	10.1	78.3	177	12	189	13	1.13	28.9	5.93	17.4	1.99	38.43	42.5	36.7	13.9	5.93	1.69	40.1	6.16	80.8	2.07	172.8	1836	0.0281796	MM	27.3	67.4	1.5	4.89	3.9	134	93.6	388	112.4	103.3	345	37	36.4	22.5	0.22	11.5
0	2	28	78.8042	10	1.11	0.36	8.52	11.1	3.6	85.2	141	14.4	138	13.6	1.18	29.2	7.16	15.9	13.81	10.65	32.1	16.4	5.7	4.77	3.62	42.3	7.9	79.4	2.27	179.27	1847.26	0.027896	MM	27.1	69.4	1.6	13.3	3.9	139	103	240	94	96.5	305	64	16.5	10.8	0.18	13.5
0	2	67	78.8173	23.53	1.25	1.04	21.11	5.3	4.4	89.7	98	14.6	138	13.8	1.2	26.5	4.71	17.1	3.55	37.84	19.1	22.9	6.1	2.15	1.92	26.2	9.94	79.7	1.97	651.423	238	0.0458015	MM	24.4	50.6	1.1	7.8526	3.51	143.4	105.8	222.184	87.1	43	633	102	12.5	6.4	0.16	12
0	1	57	78.8434	7.1	0.83	0.34	5.96	11.6	4.8	83.5	162	13.4	220	12.6	1.1	29.2	7.86	15.5	2.54	46.99	25.4	43.5	12.9	8.36	1.52	27.6	6.19	68.3	1.62	336	2808.33	0.0398551	MM	27.2	54.8	1	9.78	4.42	140.6	106.5	260	70.5	246.4	803	46	31	18.1	0.22	10.1
0	2	54	78.901	16.27	0.73	1.32	14.2	4.5	8.1	87.3	125	12.7	201	14.7	1.29	33	7.44	15.9	3.93	34.134	49.6	23.7	3.1	2.61	1.96	29	2.93	41	2.18	56.3	926	0.0444828	MM	27.2	56.2	1.1	5.27	3.9	141.2	106.5	156	106.9	49.3	237	21	6.9	3.8	0.23	11.7
0	2	51	79.0427	14.38	1.05	0.88	12.41	7.3	6.1	86.3	102	12.4	198	14.3	1.27	31.5	5.12	15	4.47	21.245	13.4	20.7	4	2.69	1	29	4.94	44.5	2.05	33.4	629.688	0.0437931	MM	25.3	54.3	1.1	4.94	3.824	135.183	100.649	119	110.3	37.3	430	39	8.8	4.8	0.2	10.4
0	1	29	79.1412	22.06	1.64	1.5	18.8	7.42	6.8	85.21	164	13.8	257	12.9	1.13	27.6	8.45	16.4	1.46	14.6	10.5	17.1	5.2	8.91	7.29	43.2	5.02	59.3	2.37	81.5	606	0.0261574	MM	27.6	70.8	1.6	10.3617	4.62	133.8	95.6	405.644	111.5	36.4	432	45	22.1	16.9	0.3	11.7
0	2	62	79.2328	9.49	0.37	0.38	8.71	3.9	4	91.8	79	15.4	91	13.5	1.18	31.6	4.83	15.6	2.3	57.19	37.1	27.1	25.1	2.72	3.56	31.5	4.29	40.8	2	62.2	4636.84	0.0374603	MM	21.8	53.3	1.4	9.62	2.88	129.9	94.1	103	93.5	70.3	303	58	54	28.9	0.13	13.8
0	1	52	79.3	10.14	0.62	0.53	8.98	6.1	5.2	88.6	99	16.1	76	16.7	1.51	31.1	2.73	17.1	9.36	157	146.1	91.7	54.9	1.62	0.69	25.7	9.8	52	1.86	1043.3	8010.76	0.0587549	MM	14.3	40	1.8	6.68	3.56	140.2	110.3	104	245.3	594.5	192	57	81.4	26.5	0.1	13.1
0	1	73	79.3535	9.06	0.91	0.75	7.27	10	8.3	80.2	176	13.1	157	12.5	1.09	26.8	5.38	17.5	1.04	32.87	84.9	36.7	22.3	7.4	4.74	32	5.91	50.6	2.05	1300	5300	0.0340625	MM	28.8	60.8	1.1	14.34	4.42	134	101.2	258	154	793.2	290	25	40.1	17.8	0.16	10.2
0	1	41	79.5227	13.72	0.82	0.8	12.03	6	5.8	87.7	130	14.3	161	13.1	1.14	29.5	9.21	15.6	7.6	15.5	46.4	54.4	65.4	3.1	3.99	36.3	9.96	70.2	2.16	46.1	2461.73	0.031405	MM	20.6	56.9	1.8	6.02	3.93	138.9	99.5	175	208	121.8	693	36	91.8	26.4	0.2	12.2
0	2	50	79.656	21.82	0.79	0.74	20.29	3.6	3.4	93	142	13.3	178	14.3	1.26	36.4	4.47	14.7	5.05	22	68	40.1	8.8	3.98	1.14	32.9	3.55	42.7	1.62	840	6479	0.0382979	MM	16.1	49	2	6.34	3.25	134	106.3	113	84	76.5	448	89	21.7	12.9	0.21	12.1
0	2	84	79.7346	12.79	0.76	0.81	11.12	5.92	6.3	86.91	115	13.1	226	14.2	1.24	30.2	4.35	16.6	1.76	14.27	29.7	22.4	5.6	2.81	0.57	28.4	7.37	48.7	1.99	70.5	412	0.043662	MM	25.2	53.6	1.1	6.6739	3.44	134.8	97.1	149.746	126	74	360	79	11.2	5.6	0.22	9.9
0	1	42	79.8825	20.53	2.18	2.05	16.28	10.6	10	79.3	145	13	202	13.4	1.17	26.9	7.6	15.3	9.38	25.61	8.9	19.8	17.2	4.45	1.61	31	4.62	52.3	2.02	135.3	1307	0.0377419	MM	24.5	55.5	1.3	9.97	4.56	133.5	97.8	233	94	114.1	257	45	49.5	32.3	0.23	11.2
0	1	46	80.1	4.86	0.84	0.18	3.78	17.3	3.7	77.8	142	12.8	183	11	0.96	24.4	3.16	17.1	0.32	15.8235	22	23.2	4.3	4.27	1.09	44.7	5.15	58.1	2.38	1445.2	4965.01	0.0214765	MM	27.7	72.4	1.6	5.19	4	137.7	104.5	307	73.5	14.5	182	85	12.8	8.5	0.23	12.4
0	1	53	80.1	12.69	0.48	0.74	11.46	3.8	5.8	90.3	147	13.2	136	11.8	1.03	25.2	4.48	17.4	2.77	918.2	352.9	355.9	97.4	5.54	1.28	35.5	5	76.6	2.11	958.5	6565.68	0.0290141	MM	26	61.5	1.4	11.12	4.08	139.1	106.6	358	471	2706.9	340	110	138	40.6	0.18	13.6
0	2	44	80.1701	18.25	1.59	0.82	15.55	8.7	4.5	85.2	122	13.2	238	14.6	1.28	29.1	5.93	15.9	2.98	23.95	24.1	14.6	4.5	3.53	0.69	27	2.15	34.5	2.03	661.422	77	0.0474074	MM	28.6	55.6	0.9	7.96	3.67	137.6	97.7	126	152.5	181.4	428	18	8.4	3.9	0.25	10.6
0	2	35	80.4	9.86	1.44	0.49	7.71	14.6	5	78.2	131	13.5	220	12.6	1.1	26	4.35	21.5	0.29	8.46	74	17	2.9	5.07	3.46	42.9	3.09	34.2	2.2	139	2385.11	0.025641	MM	27.9	70.8	1.5	4.31	4.3	137.6	102.4	318	66	16.6	162	26	12.5	9.6	0.25	11.4
0	1	26	80.5116	10.37	2.11	0.73	7.45	20.3	7	71.8	163	12.5	228	13.8	1.21	25.8	7.68	17.9	4.49	27.2091	24.6	31.8	4.4	9.1	5.82	34.1	10.55	68.3	2.27	149.9	1016	0.0354839	MM	27.3	61.4	1.2	13.26	5.4972	138.665	102.831	438	94.4	67.7	461	785	14	9.6	0.25	10.8
1	1	85	80.5737	15.62	1.03	0.44	14.14	6.6	2.8	90.5	119	12.7	167	12.8	1.12	27.2	7.16	17.8	2.93	55.09	41.5	40.8	7.4	3.08	1.05	32.3	22.95	292.2	1.72	56.9	76	0.0346749	MM	30.8	63.1	1.05	9.0774	3.26	146.4	108	353.651	98.2	225.2	539	282.7	13.6	6.2	0.18	10.6
0	1	37	80.7528	13.37	1.89	0.9	10.5	14.1	6.7	78.5	165	12.1	156	13.4	1.16	29.1	6.07	16.7	0.63	41.64	183.1	40.6	9.6	5.38	0.8	41.2	6.9	64.6	2.21	1060.6	5289	0.0281553	MM	28	69.2	1.5	7.1	4.7	136	101	292	155	1240.3	256	31	24	14.4	0.21	13.5
0	1	54	80.76	4.29	1.29	0.28	2.54	30.1	6.5	59.2	144	12.6	201	12.8	1.11	31	2.71	18.1	0.49	25.87	10.4	24.4	1.3	4.77	2.38	31.1	3.5	44.7	2.11	39.4	357	0.0356913	MM	27	58.1	1.2	8.01	4.1	140	104	233	55	18.5	289	116	5.4	4.1	0.22	10.8
0	1	19	80.97	14.61	0.84	1.4	12.36	5.72	9.6	84.61	133	12.5	216	15.6	1.37	34.4	2.45	17.6	0.94	15.74	7	22.4	4.9	2.76	0.26	35.2	5.57	53.3	2.08	2064.49	10790.4	0.0389205	MM	19.8	55	1.8	5.56	4.32	136.4	103.9	142	67.6	10.8	296	177	11.3	6.4	0.22	10.4
0	1	60	81.1254	11.88	0.51	0.88	10.35	4.3	7.4	87.1	147	12.2	142	13.6	1.19	34.7	6.5	16.7	4.18	20.73	51.3	25.4	6.7	2.72	0.8	34	3.56	71.9	1.89	65.4	3598.34	0.035	MM	19.6	53.6	1.7	7.89	3.58	131.7	91.8	247	136.5	186.6	456	99	14.8	8.1	0.17	11.7
0	1	37	81.4198	9.19	1.13	0.41	7.58	12.3	4.5	82.5	161	12.6	176	14.4	1.26	30.3	8.13	16.1	1.7	6.86	26.9	25.2	4.6	8.7	6.8	43	5.05	52.3	2.19	76.9	1127.81	0.0293023	MM	26.5	69.5	1.6	6.9	4.07	135.3	98.7	194	90.1	139.7	250	59	13.5	8.9	0.2	11.6
0	2	62	81.7	16.2	1.18	0.65	14.31	7.3	4	88.4	126	13.8	180	13.3	1.16	30.2	3.15	18.9	2.02	19.83	404.1	139.6	11.8	5.2	1.11	32.4	7.34	43.7	1.85	2810	2718	0.0358025	MM	24.8	57.2	1.3	6.6007	4.04	135	100.4	161.636	191.9	365.3	337	38	28.7	16.9	0.21	11.9
0	1	37	81.8101	16.2	2.32	0.44	13.32	14.3	2.7	82.2	162	13.6	153	12.9	1.12	30.2	4.72	16.3	0.64	16.16	18.4	25.3	15.5	2.93	1.31	33.6	7.2	41.8	2.02	134	76	0.0333333	MM	20.4	54	1.6	8.75	3	139	97	84	92	71.7	737	48	34	18.5	0.17	11
0	1	46	81.8752	10.21	1.59	0.43	8.15	15.6	4.2	79.8	149	13.2	163	13	1.13	26.4	10.32	15.9	3.94	21.87	18.4	31.4	11.6	10.36	6.7	36.1	5.34	72.5	1.6	61.1	2455	0.0313019	MM	27.5	63.6	1.3	10.3389	3.75	137.9	103.1	333.999	98	94.1	398	105	26.6	15	0.2	12.3
0	1	58	82	8.19	0.63	0.74	6.6	7.7	9	80.6	135	12.2	145	13.6	1.19	28.8	5.28	16.9	1.23	74.38	414	249.3	84	3.1	1.21	37.7	6.69	82.9	2.26	195.5	1772	0.031565	MM	29.7	67.4	1.3	6.47	3.71	135.2	102.2	263	379.1	780.4	267	48	127.6	43.6	0.18	12.2
1	2	81	82.5	17.81	0.55	0.34	16.85	3.1	1.9	94.6	119	14.7	70	41.4	4.09	85.6	1.44	90.6	8.3321	204.801	83	112.9	48.9	1.79	1.16	33.1	32.24	189.7	2.03	2096.3	6320	0.123565	MM	23.8	56.9	1.4	8.2	4.91	147.9	105	231	177.6	149.7	608	278	66.8	17.9	0.1	14.9
0	1	56	82.7267	20.1	0.4	0.74	18.93	2	3.7	94.2	130	13.3	91	13.5	1.18	39.9	8.35	15.4	4.13	12.13	19.9	32.4	5.9	5.58	3.16	27.2	3.99	80.5	1.58	426.8	2606	0.0433824	MM	25.6	52.8	1.1	6.29	3.6	134.4	101.8	208	94	21	580	144	18.5	12.6	0.1	11
0	1	80	83.01	12.67	0.96	0.84	10.86	7.6	6.6	85.7	131	12.2	138	12.6	1.1	29.2	5.88	17.9	1.67	87.38	105.9	31.8	15.5	3.46	0.93	33	9.7	77.6	2.07	75	150	0.0333333	MM	27.5	60.5	1.2	5.98	3.63	138.3	102.4	255	269.9	649.6	226	24	25.5	10	0.16	11.4
0	1	36	83.7445	9.34	1.02	0.62	7.66	10.9	6.6	82	133	15.1	92	17	1.5	39.2	6.41	15.4	6.88	8.22	42.3	31.3	11.2	2.37	2.88	34.4	10.57	110.7	1.83	459.7	960	0.0436047	MM	16.6	51	2.1	8.88	4.27	136.5	104.6	512	62.1	68.8	581	105	25.8	14.6	0.09	10.1
0	1	49	83.8	13.71	1.11	0.58	11.97	8.1	4.2	87.3	146	13.1	246	11.9	1.04	25.6	7.35	16.6	1.57	36.7	39.6	33	7.6	6.45	3.9	34.2	6.97	49.7	2.25	242	2551	0.0304094	MM	26.4	60.6	1.3	15.54	3.72	142	103.8	282	175.3	151.6	274	24	26.8	19.2	0.27	10.9
0	1	89	84	10.8	2.15	0.37	8.19	19.9	3.4	75.8	118	12.9	87	12.9	1.12	27.4	1.92	20	1.76	9.39	20.7	34.8	11.5	3.44	0.74	35.5	12.65	134.4	2.18	1596.9	220	0.0315493	MM	28.2	63.7	1.3	4.27	4.88	142.3	104.5	437	82	37.8	219	133	28.7	17.2	0.1	11.8
0	1	50	84	12.44	1.26	1.24	9.78	10.1	10	78.6	150	11.9	206	13	1.13	27.8	5.28	15.3	0.47	6.81	19.1	16.3	7.6	5.54	1.12	38.2	7.68	83.1	2.22	153	350	0.0295812	MM	24.3	62.5	1.6	6.94	4.02	138.2	103.1	450	109.5	33	240	94	26.2	18.6	0.21	10.3
0	1	44	84	12.62	0.56	0.34	11.71	4.4	2.7	92.8	149	13.8	184	13.7	1.2	28.6	3.81	18.8	3.9	146.487	711.2	415.5	78.5	3.96	1.03	31.9	8.81	68.4	1.93	925.606	5385.47	0.0376176	MM	23.7	55.6	1.3	8.62	4.08	134.4	100.5	209	204.3	683.5	651	53	119.2	40.7	0.18	9.8
0	1	60	84.65	6.72	1.11	0.79	4.64	16.5	11.8	69.1	104	15.4	184	13.6	1.18	37.5	4.24	17.1	1.59	25.27	278.9	253	5	2.96	1.11	37.7	5.11	52.2	2	2080	6472.51	0.0312997	MM	29	66.7	1.3	6.3761	4.38	131.9	99.3	227.243	854.5	816.9	300	24	10.2	5.2	0.22	11.9
0	1	41	84.7035	14.25	0.98	1.3	11.91	6.9	9.1	83.6	130	13.6	146	12.8	1.12	28	7.92	15.5	6.55	13.7	15.4	22.4	31.1	5.49	3.86	29.1	4.91	55.9	1.92	239.9	1716	0.038488	MM	21.3	50.4	1.4	6.03	3.87	135.3	101.2	202	130.4	71.4	712	19	49.1	18	0.18	12
0	2	66	84.9	12.9	0.53	0.48	11.87	4.1	3.7	92	168	13.8	112	10.7	0.93	19.3	2.45	18.7	0.2	44.61	91	41.6	25.5	2.78	1.76	30.5	23.3	155.6	2	435	420	0.0304918	MM	21.5	52	1.4	5.62	4	142	107	390	89	244.8	701	44	54	28.5	0.13	11.4
0	1	37	85.42	8.33	2.08	0.51	5.66	25	6.1	67.9	146	14.3	205	11.5	1	30.3	4.51	17.1	1.78	59.88	151.1	66.7	5.8	5.05	3.24	32.5	8.54	90.1	2.33	465.4	7330	0.0307692	MM	27.8	60.3	1.2	8.3266	5.65	131.5	93.8	322.414	101	92	361.4	28	13.7	7.9	0.21	10.3
0	1	52	85.9553	13.47	0.92	0.92	11.62	6.8	6.8	86.3	150	13.6	147	15.8	1.37	40.1	5.32	17.4	6.33	57.6	23.8	30.2	10.2	5.58	1.5	33.6	4.6	74.6	2.06	117	1199	0.0407738	MM	29.4	63	1.1	10.01	4.6	134	101	228	83	202.4	266	56	25.8	15.6	0.16	10.6
0	1	78	86	16.46	0.84	0.69	14.91	5.1	4.2	90.6	153	13.3	205	12.8	1.12	30	4.42	16.5	1.09	25.17	20.3	12.5	5.2	4.13	1.52	37.3	9.92	88	1.99	1985.6	6756.17	0.0300268	MM	23.5	60.8	1.6	7.72	4.65	140.3	106.4	316	62.1	39.4	195	65	13.4	8.2	0.24	11.9
0	2	56	86.5	11.57	0.37	0.2	10.91	3.2	1.7	94.3	95	11.9	34	15.1	1.35	43.003	1.85	22.296	7.4	155.935	64.3	47.5	49.1	2.4	7.45	23.8	26.6	379.6	1.84	398.5	396	0.0567227	MM	18	41.8	1.3	13.63	3.81	134.5	95.1	365	104	62.8	424	35	68.6	19.5	0.05	14.4
0	2	59	86.57	28.67	0.51	1.27	26.86	1.79	4.42	93.7	98	13.52	197	11.8	1.03	25.6	4.57	16.6	1.48	13	283.4	82.6	8.3	5.68	1.69	31.5	10.93	54.2	1.67	1290.3	12029.1	0.0326984	MM	21.3	52.8	1.5	9.23	3.34	137.2	101.2	134	157.7	499.4	347	117	17.3	9	0.18	9.15
0	2	64	87.1	9.66	0.71	0.57	8.28	7.3	5.9	85.7	118	13.6	212	13.2	1.14	35.2	5.16	17.1	3.09	27.94	19.6	18.5	6.9	4.49	2.41	30.4	6.4	44	2.47	81.5	2945.76	0.0375	MM	21.4	51.8	1.4	9.88	4.18	138.8	101.5	124	192	304.1	263	50	18.5	11.6	0.23	10.8
0	2	53	87.59	10.16	2.85	0.41	6.86	28.1	4	67.5	173	12.8	246	13.8	1.21	21.6	6.87	16.7	2.31	24.04	47.8	63	4.3	7.64	9.52	34.5	8.33	43.8	1.15	241.5	3521	0.0350725	MM	17.6	52.1	2	11.22	3.88	137.6	105.7	155	55	38.6	733	574	13.9	9.6	0.27	11.2
0	1	36	87.8	6.62	1.36	0.66	4.52	20.5	10	68.3	112	12	331	13.5	1.18	26.7	7.5	16	3.88	38.3002	124.3	100.5	2.6	4.41	2.99	35.6	3.62	69.1	2.11	71.6	1831.89	0.0331461	MM	23.7	59.3	1.5	4.24	3.5	137.1	100.8	312	67.7	241.8	296	34	5.6	3	0.31	9.4
0	1	70	88.3	13.05	0.68	0.7	11.62	5.25	5.38	89.1	144	14.55	74	13.6	1.19	32.2	5.62	17.9	3.13	29.32	72.9	36.5	8.7	3.58	1.6	31.2	11.03	69.4	2.01	4680	6448.31	0.038141	MM	26.2	57.4	1.2	10.42	3.75	133.1	100	197	122.2	135.9	514	97	22.9	14.2	0.08	10.34
0	2	68	88.9	4.65	0.88	0.41	3.28	18.9	8.8	70.6	92	15	298	12.2	1.06	26	3.84	16.9	2.11	124.627	159.1	226	4.5	4.64	1.3	34.4	5.84	41.4	2.39	176.6	6398.94	0.030814	MM	39.4	73.8	0.9	5.55	4.46	135.4	96.6	97	786.6	680.9	221	11	9	4.5	0.29	9.7
0	1	49	89.5	12.55	1.56	0.78	9.93	12.4	6.2	79.1	141	12.6	369	14.5	1.29	25.7	6.03	16.9	4.24	2.84	108.2	64.1	5.1	2.86	1.45	35.8	5.26	61.9	2.11	212	3830	0.0360335	MM	30.7	66.5	1.2	5.69	4.52	137.4	102.3	283	178	336.3	336	152	10.1	5	0.39	10.6
0	1	20	89.8	5.08	1.7	0.35	2.97	33.4	6.79	58.42	147	13.27	226	11.7	1.02	24.9	2.6	18.5	0.48	38.75	587.9	354.4	12.2	4.03	1.46	39.5	2.69	59.1	2.24	1303.6	5973.2	0.0258228	MM	27.2	66.7	1.5	3.83	3.9	142	109	320	102.3	389.5	451	58	27.9	15.7	0.22	9.63
0	2	71	89.8	8.93	1.2	0.4	7.21	13.4	4.5	80.7	112	11.8	265	13.2	1.15	29	5.62	16.4	2.84	21.6999	44.1	17.1	2	4.6	2.63	43.9	2.27	53.8	2.24	536.857	2549.58	0.0261959	MM	24.9	68.8	1.8	4.73	4.5	141.3	102.8	182	178.4	257.9	243	66	5.4	3.4	0.28	10.4
0	2	21	89.81	27.39	1.73	0.63	24.95	6.3	2.3	91.1	112	13.3	409	12.6	1.11	31.865	7.3	18.5	4.09	82.1887	0.4	19.7	2.9	22.4	20.77	25.7	1.64	20.8	1.94	75.6	4476.08	0.0431907	MM	25.6	51.3	1	6.8	3.53	127.4	94.4	186	93.4	53.4	326	12	7.9	5	0.37	9.1
0	1	23	90	2.43	0.53	0.24	1.65	21.8	9.9	67.9	113	15.4	161	15.5	1.34	33.9	4.85	17.5	3.63	26.19	94.8	28.9	3.5	3.21	0.79	30.1	9.1	55.5	2.1	77	2129.02	0.0445183	MM	28.4	58.5	1.1	4.94	3.8	140	105	139	209	191.7	223	43	9.3	5.8	0.17	10.4
1	1	67	90	2.6	0.86	0.27	1.46	33.1	10.4	56.1	87	19	27	17.1	1.5	60	2.25	17.4	3.8	15.95	31	89.1	8.8	0.96	1.6	23.4	20.85	101	1.92	187.9	249	0.0641026	MM	15.2	38.6	1.5	6.15	3.9006	141.64	106.463	305	197.8	7.4	230	137	15.2	6.4	0.03	11.5
0	2	39	90	3.48	1.15	0.32	1.97	33	9.2	56.6	114	14.1	419	13.8	1.2	27.8	5	16	8.86	5.81	193.6	97.2	20.4	5.03	0.92	31.6	4.42	50	2.13	78	4851.8	0.0379747	MM	30.5	62.1	1	6.41	3.6	136.3	100.9	143	188	541.5	228	75	36.5	16.1	0.42	10.1
0	1	54	90	4.2	0.37	0.23	3.6	8.7	5.4	85.6	92	12.9	229	14.4	1.26	33.6	6.49	15.5	3.48	8.03	20.1	21.3	7.2	3.32	1.17	26.5	8.85	68.4	1.96	48	445	0.0475472	MM	29.1	55.6	0.9	13.91	3.75	137.3	100.5	163	78.6	41.5	250	26	13	5.8	0.19	8.4
0	1	47	90	4.33	1.11	0.57	2.64	25.6	13.2	61	111	13.7	171	13.1	1.14	35.4	8.59	15.9	2.03	9.99	34.5	17.8	14.4	2.38	1.31	32.1	5.8	55	2.06	65.1	1958.99	0.035514	MM	28.4	60.5	1.1	9.71	3.61	138.6	106.9	202	280.2	81.7	199	9	18.4	4	0.2	11.9
0	1	47	90	5.06	0.67	0.56	3.79	13.2	11.1	74.9	203	12.2	151	12.4	1.08	29.3	4.12	17	0.89	21.62	27.6	24.2	3.5	8.15	11.7	36.6	11.08	69.7	1.97	192.9	637	0.0295082	MM	30.2	66.8	1.2	7.79	4.11	135.3	102.8	255	70.4	88.5	311	37	16.6	13.1	0.16	10.7
0	2	56	90	5.16	1.7	0.24	3.11	32.9	4.7	60.3	117	12.3	113	10.9	0.95	31.7	2.39	18.7	0.11	21.41	50.9	38.4	9.3	4.7	2.51	43.4	7.41	46.1	2.33	494.7	4196	0.0218894	MM	28.9	72.3	1.5	4.71	3.96	141.2	104.1	336	133.8	20.7	242	56	22.5	13.2	0.15	13.7
0	1	50	90	5.19	1.36	0.32	3.19	26.2	6.2	61.4	123	13.6	140	13.4	1.17	29.1	6.37	16.2	1.34	9.65	14.4	12.7	2.6	5.51	6.35	38.2	6.02	71.7	2.25	83	349	0.0306283	MM	25.5	63.7	1.5	8.31	3.83	140.2	104.5	433	89	57.4	177	38	9.9	7.3	0.15	10.6
0	1	39	90	5.41	0.43	0.13	4.82	7.95	2.49	89.18	111	14.52	242	15.3	1.34	35	9.32	15.5	15.32	37.47	16.2	25.6	10.9	8.98	5.94	35.8	13.77	152.9	1.79	98.2	105.5	0.0374302	MM	25	60.8	1.4	11.1135	3.44	138.7	109.1	381.568	91	116.8	879	276	22.5	11.6	0.22	9.18
0	1	38	90	5.48	1.62	0.79	2.84	29.6	14.4	51.8	118	14	315	14.5	1.27	34.2	4.45	16.3	2.03	45.975	26.9	35.3	3.1	3.44	1.02	34	5.94	67.2	2.02	184	2238	0.0373529	MM	27	61	1.3	4.13	4.09	136.4	103.7	195	46.1	29	224	42	6.7	3.6	0.33	10.6
0	1	42	90	5.7	0.88	0.25	4.56	15.4	4.4	80	145	13.2	183	13.2	1.16	33	8.95	14.8	6.4	8.56	46.9	34.3	5.8	3.76	2.77	34.8	5.12	54.1	2.19	641.6	1705.01	0.0333333	MM	32.9	67.7	1.1	9.32	3.44	135.2	98.8	271	114.7	150.6	205	70	13.2	7.4	0.18	9.6
0	2	47	90	5.74	1.08	0.15	4.36	18.8	2.6	76	137	13.3	222	13	1.14	27.4	5.32	16	1.4	15.81	32.4	20.1	2.8	8.75	2.47	36.6	6.49	36.1	2.14	205.162	237	0.0311475	MM	29.6	66.2	1.2	10.81	3.3	138.1	106.1	472.6	78.2	24.8	202	27	8.8	6	0.23	10.5
0	1	75	90	5.8	0.5	0.23	4.78	8.6	4	82.4	132	13.2	118	16.3	1.43	34.2	6.76	17.6	8.74	56.1673	25.4	29.7	10.6	2.44	1.03	34.3	14.84	83	2.08	107.8	2399.71	0.041691	MM	20.5	54.8	1.7	8.3713	4.04	139.9	104.6	321.663	36.5	66.3	391	206	22.4	11.8	0.13	10.7
0	1	50	90	5.99	1.31	0.8	3.82	21.9	13.4	63.7	139	13.3	90	12.5	1.09	26.5	6.04	18.2	1.93	560.7	229.5	62.5	19.8	3.04	1.69	36.1	7.42	70.6	2.15	741	3316.45	0.0301939	MM	28.3	64.4	1.3	8.002	3.32	134.5	96.1	295.813	169	108.2	167	53	29.6	9.8	0.12	13.6
0	1	57	90	6	0.08	0.37	5.55	1.26	6.12	92.5	126	13.83	83	12.7	1.11	26.4	1.77	18.4	0.24	24.41	44.9	11.2	11.3	2.55	0.95	32	4.11	46.7	1.81	66.4	4840.16	0.0346875	MM	15.3	47.3	2.1	7.62	3.49	136.1	105.3	147	129.5	200.4	177	13	21.3	10	0.08	9.47
0	2	29	90	6.04	2.21	0.52	3.18	36.68	8.68	52.66	121	14.22	343	13.3	1.16	29.5	7.18	15.8	7.19	5.11	28.2	26.7	2.9	4.51	2.8	40.5	1.75	42.2	2.29	58.3	3243.1	0.028642	MM	30.9	71.4	1.3	4.44	4.04	140.5	104	112	115.7	78.1	222	28	7.8	4.9	0.27	7.78
0	1	70	90	6.17	0.72	0.31	4.95	11.72	5	80.21	118	13.3	101	13.5	1.19	31.8	3.93	16.7	0.7	65.24	444.8	644.5	7.2	3.25	1.61	38.8	4.8	57.5	2.16	646	3086.2	0.0306701	MM	24.7	63.5	1.6	7.87	4	134.5	99.3	365	284	305.7	569	59	13.1	5.9	0.12	11.9
0	1	85	90	6.19	0.63	0.45	5.01	10.15	7.24	81	101	15.12	112	12.3	1.08	34.1	5.62	15.9	5.65	466.2	63.7	74.8	28.7	2.29	0.49	27.5	10.63	85.7	1.95	314.2	3928.01	0.0392727	MM	22	49.5	1.2	4.62	3.92	134.1	104.2	267	456.5	857.7	221	46	38.8	10.1	0.12	10.71
0	2	51	90	6.33	0.63	0.23	5.44	10	3.6	85.9	98	14.3	65	13.1	1.14	30.2	7	15.3	5.43	6.28	9.8	15.3	4.9	2.68	2.38	41.4	4.9	51.7	2.3	69	586	0.0275362	MM	25.6	67	1.6	8.5	4.27	136.6	97.4	261	70.2	23.7	209	25	11.2	6.3	0.1	14.8
0	2	32	90	6.34	1.33	0.33	4.55	21	5.2	71.7	129	15.4	159	28.2	2.52	56.8	4.02	21.4	8	23.63	92.4	416.7	14.8	5.74	12.65	36.1	8.5	140	1.79	781.1	5524	0.0698061	MM	15.5	51.6	2.3	13.23	4.37	142.5	110.4	541	57	56.3	2129	14501	23.3	8.5	0.2	12.5
0	2	36	90	6.37	1.64	0.35	4.1	25.7	5.5	64.4	109	14.3	231	12	1.04	25.6	3.82	16.3	0.38	4.75	13.1	15.6	2.8	6.86	3.04	39.5	5.6	43.9	2.23	209.4	255	0.0263291	MM	29.3	68.8	1.3	6.18	4.31	137.5	102.9	195	72	35.2	151	49	9.3	6.5	0.26	11.3
0	1	39	90	6.45	0.64	0.75	4.87	9.87	11.65	75.47	115	16.63	217	10.9	0.95	25.2	7.19	15	2.09	29.52	8.2	10.2	1.1	17.26	7.48	30.7	9.8	74.3	2.34	1146.9	55	0.0309446	MM	22.7	53.4	1.4	6.87	3.39	141.7	105.1	271	121	25.9	234	18	10.9	9.8	0.18	8.08
0	1	43	90	6.55	1.12	0.29	5.11	17.1	4.4	78	168	15.3	225	13.8	1.21	33.2	9.96	16	5.75	33.2121	15.7	33.7	6.8	13	19.25	30.2	6.32	88.2	1.36	251.1	460	0.0400662	MM	22	52.2	1.4	15.51	3.02	139.7	103.7	329	73.4	146.4	828	584	21	14.2	0.3	13.3
0	1	34	90	6.62	1.42	0.15	5.04	21.37	2.2	76.16	154	12.81	151	12.8	1.13	29.9	6.26	16.1	1.38	10.2	49.4	17.5	5.6	4.44	6.12	35.7	4.16	60.9	2.07	75.7	646	0.0316527	MM	21.1	56.8	1.7	17.84	3.81	135.6	104.9	291	54.4	48.6	232	47	19.3	13.7	0.15	10.11
0	1	40	90	6.63	1.14	0.39	5.09	17.2	5.9	76.7	132	13.6	192	11.9	1.04	28.4	8.31	15.4	3.73	25.7116	13.9	26.5	9.1	7.37	9.47	35	7.92	71.4	1.8	286.7	6364	0.0297143	MM	22.1	57.1	1.6	8.8	4.64	134.1	96.1	257	60	70.9	473	90	37.2	28.1	0.21	10.9
0	1	46	90	6.82	0.79	0.44	5.48	11.6	6.5	80.3	139	13.4	126	12.8	1.12	33.4	8.62	15.3	6.17	9.81	12.7	32.3	17.6	3.3	1.37	27.9	4.24	49.9	1.72	55	415	0.0401434	MM	22.1	50	1.3	10.69	3.67	132.3	99.4	195	50.5	37.4	661	54	47.4	29.8	0.14	11.2
0	2	47	90	6.9	0.89	0.17	5.83	12.9	2.5	84.5	108	14.4	194	13.2	1.15	36.4	2.43	21.1	22.44	71.8186	69.1	85.4	3.8	3.78	3.14	26.7	1.43	31.8	1.8	31.2	3824.81	0.0430712	MM	19	45.7	1.4	9.03	4.8	134.5	97.2	82	112.7	130.6	506	1238	7.6	3.8	0.22	11.3
0	1	46	90	6.91	0.95	0.37	5.48	13.69	5.39	79.35	153	13.02	99	13.7	1.2	30.2	7.37	15.2	4.69	18.12	69.2	63.2	5.5	2.73	2	41.2	7.07	50.7	2.24	194.1	2380	0.0291262	MM	17.3	58.5	2.4	10.68	3.61	138.4	98.5	127	120.2	136.1	498	35	13.1	7.6	0.09	8.92
0	1	42	90	7.01	1	0.47	5.47	14.3	6.7	78.1	86	14.5	83	15.9	1.4	51.6	1.44	19.1	2.09	63.68	16.5	8.3	3.6	1.63	1.73	17.2	8.03	88.9	1.83	127	4027.45	0.0813953	MM	23.5	40.7	0.7	8.31	3.95	133.7	103.9	496	114.8	133.2	137	10	5.4	1.8	0.1	11.7
0	1	25	90	7.17	1.69	0.31	5.11	23.6	4.3	71.2	141	12.7	267	12.2	1.06	28.6	5.32	17.5	2.35	19.72	44.6	24.5	2.2	4.36	2.47	36.9	3.8	48.7	2.32	49.1	1279.8	0.0287263	MM	21.6	58.5	1.7	11.28	4.22	135	102.4	170	79	21.8	171	88	6	3.8	0.29	10.9
0	1	42	90	7.2	0.76	1.17	5.25	10.6	16.3	72.9	87	13.7	275	13.9	1.22	31.4	4.83	15.8	2.53	100.909	39.4	35.5	6.8	2.14	1.84	32.9	5.14	32.5	2.39	19	2502.45	0.0370821	MM	28.4	61.3	1.2	10.5	3.7	134.7	99.2	191	432.1	521.9	171	5	10.7	3.9	0.25	9.2
0	2	72	90	7.29	0.72	0.56	5.82	9.9	7.7	79.8	109	14.5	94	11.4	0.99	29.6	1.85	23.4	2.84	53.0101	21.4	41.8	11.5	5.97	1.57	30.2	11.35	51	1.78	252.9	3724.42	0.0327815	MM	26.3	56.5	1.1	8.4011	3.22	134.2	98.2	268.216	210.3	841.3	378	41	23.6	12.1	0.11	11.4
0	1	53	90	7.3	0.65	0.4	6.27	8.9	5.5	85.5	173	14.2	152	12.7	1.11	26.4	5.65	17	2.76	43.56	12.2	98	1.2	10.71	20.05	40.7	4.52	60	1.76	107	88	0.0272727	MM	20.5	61.2	2	14.17	3.94	136.4	101.5	578	63.2	24	417	32	9.8	8.6	0.19	12.4
0	1	52	90	7.4	0.53	0.23	6.62	7.2	3.1	89.4	73	13	110	18.1	1.62	81.6	2.52	18.6	9.11	119.63	3.1	13.9	3.3	4.65	3.81	26.5	30.3	898	2.19	237.3	3404.4	0.0611321	MM	28.1	54.6	0.94	6.86	4.4	135.3	94.8	663.3	226.4	108.9	235	12.6	5.3	2	0.12	11.3
0	2	83	90	7.5	0.45	0.37	6.69	6	4.9	88.7	96	17	242	16.7	1.47	47.1	6.12	20.9	7.679	128.435	7.4	15.5	3.7	4.07	1.03	22.2	39.14	379.9	2.05	1364.6	312	0.0662162	MM	33.1	55.3	0.7	6.47	3.83	142.7	108.9	725	88	13	296	30	10.2	6.5	0.24	9.7
0	2	52	90	7.76	0.79	0.94	6.02	10.22	12.1	77.61	141	15.1	156	13.4	1.17	31.7	4.46	20.5	4.27	20.46	63.8	87.5	19.1	3.29	1.31	32.1	14.45	72.5	1.63	1748.5	6860.22	0.0364486	MM	21.5	53.6	1.5	8.7393	3.68	144.1	106	312.622	94.1	239.2	688	401	31	11.9	0.21	13.3
0	2	61	90	7.8	0.97	0.18	6.48	12.5	2.3	83.5	108	12.3	229	14.7	1.29	25.9	5.13	16.1	4.06	34.4547	13	22.9	3.5	1.67	0.87	29.1	8.87	73	1.94	3533	7194.74	0.0443299	MM	44.4	73.5	0.7	7.86	4.69	133.6	98.4	166	71.3	72	259	12	6	2.5	0.23	10
0	1	48	90	7.82	1.37	0.56	5.32	17.5	7.2	68	126	12.9	172	12.5	1.09	26.1	8.82	15.6	1.55	19.13	45.1	30.2	4.4	7.92	4.3	35.1	4.8	70.7	2.16	447.5	3012.22	0.0310541	MM	23.5	58.6	1.5	6.45	3.983	137.338	102.555	258.9	116.186	102.7	254.15	129.065	13.2	8.8	0.23	13.1
0	1	38	90	7.83	0.94	0.65	6.24	12	8.3	79.7	125	14.2	116	15.6	1.37	38.3	7.23	15.2	6.99	50.1512	18.7	78.4	4.2	5.01	6.27	33.9	14.08	392.3	1.02	991.831	1062	0.040413	MM	16.8	50.7	2	11.8642	4.05	139.6	113.3	388.691	30	31.8	898	1585	13.6	9.4	0.12	10.4
0	1	70	90	7.85	0.85	0.47	6.37	10.82	6	81.11	129	14.5	148	13	1.13	28.2	7.16	16.2	2.64	48.31	219.2	125.7	15.1	2.89	0.9	34.9	6.93	69.8	2.21	734.2	1776.52	0.0323782	MM	32.6	67.5	1.1	4.64	3.4	139.6	102.7	418.3	175.3	325.9	236	69	23.8	8.7	0.15	9.9
0	1	33	90	8.02	1.42	0.43	6.1	17.7	5.4	76.1	150	13.4	149	14.3	1.24	30.5	6.56	17	4.31	24.82	18.9	31.2	5.2	4.16	4.1	31.5	7.7	61.3	1.82	6811	156	0.0393651	MM	26	57.5	1.2	9.98	4	151	116	361	69	25.9	713	348	13.5	8.3	0.2	13.6
0	2	78	90	8.1	0.88	1.02	6.16	10.9	12.6	76.1	95	13.3	235	13.3	1.15	25.8	6.04	17.5	3.55	10.37	11.3	16.5	7.7	3.62	1.01	40.4	3.8	52.9	2.08	383	2143	0.0284653	MM	26.8	67.2	1.5	4.64	4	138	106	255	47	20.1	168	73	18.5	10.8	0.2	8.3
0	1	31	90	8.1	1.04	0.78	6.18	12.8	9.6	76.3	95	15.8	291	17.5	1.54	35.6	4.35	15.5	1.37	71.4594	7.9	11.3	4.4	2.32	2.74	29.9	5.75	70.9	1.91	6000	8238.58	0.051505	MM	23.9	53.8	1.3	7.95	4.41	133.7	100.6	334	316.5	204.6	112	9	7	2.6	0.26	8.8
0	1	50	90	8.1	1.6	0.89	5.38	19.7	10.9	66.2	129	12.5	229	14	1.22	32.3	7.35	14.6	5.6	20.75	31.6	37.4	5.1	4.79	2.54	40.6	7.37	64.6	2.13	179.9	2920	0.0300493	MM	24	64.6	1.7	5.35	4.01	141	104.4	295	72	59.1	300	37	12.9	7.8	0.23	10
0	1	30	90	8.17	1.86	0.88	5.17	22.8	10.8	63.3	128	13.4	270	14.2	1.24	30.6	6	15.6	3.01	5.6	7	12.1	5.7	4.4	1.25	41.3	4.76	60.6	2.32	34.6	513	0.0300242	MM	28.5	69.8	1.4	4.4	3.74	139.1	99.9	456	81.3	72.4	194	22	10.2	4.5	0.24	8.9
1	2	63	90	8.23	1.26	0.46	6.5	15.3	5.6	79	107	13.6	101	14	1.23	42	7.13	15.6	7.5	14.04	26.5	56.6	8.5	2.2	0.94	28.4	10.05	53.5	1.86	42	63	0.0433099	93/42%	23.2	51.6	1.22	8.7411	3.16	124.5	92.4	256.823	99.2	49.4	688	495.8	15.1	6.6	0.14	13.9
0	1	28	90	8.28	0.89	0.5	6.69	10.7	6	80.8	143	14.7	138	13.3	1.16	29	8.56	17.3	3.32	0.77	10.8	13	18.8	8.12	7.12	33.4	3.85	44.1	2.26	614.289	2761.36	0.0347305	MM	30.8	64.2	1.1	10.7046	4.71	135.4	98	312.111	89.8	166.1	386	14	36	17.2	0.14	10.3
0	1	26	90	8.32	0.65	0.52	7.1	7.8	6.3	85.3	131	13.9	157	11.9	1.04	27.1	8.26	15	4.07	20.3526	9.2	11.3	2.8	6.3	1.74	32.9	5.37	49.1	2.28	214.9	2791.55	0.0316109	MM	19.9	52.8	1.7	9.5244	2.67	144.3	110.4	254.348	91.6	13.9	248	44	9.7	6.9	0.19	12
0	2	71	90	8.37	1.38	0.41	6.45	16.52	4.9	77.04	125	13.3	211	13.4	1.17	26.5	3.38	17.2	1.2	1.45	168.1	137.2	6.2	5.67	1.69	38.1	9.85	49.9	2.11	79	342	0.0307087	MM	28.7	66.8	1.3	4.91	3.92	133.9	99.2	177	181.9	383.8	278	40	12.9	6.7	0.27	13
0	1	69	90	8.41	0.55	0.6	7.17	6.5	7.1	85.3	156	13.7	149	12.9	1.13	33.2	7.18	18.2	5.18	0.83	4.3	14.6	7.6	3.47	1.01	29.3	19.56	101.6	2	41.2	212	0.0385666	MM	23.2	52.5	1.3	7.12	3.86	135.7	104.4	441	63	38.8	291	23	14.3	6.7	0.16	10.9
0	1	36	90	8.6	0.85	0.78	6.87	9.9	9.1	79.9	135	12.4	240	12.8	1.12	27.1	8.68	16.1	1.41	20.6653	78.4	59.5	3.5	7.99	4.06	37.4	2.97	74	2.16	255.488	1146.47	0.0299465	MM	27.8	65.2	1.3	7.21	3.14	139.5	102.8	325	90.3	116.5	270	51	10.4	6.9	0.25	10.5
0	1	43	90	8.62	0.94	1.69	5.84	10.9	19.6	67.7	160	13.1	188	14.9	1.31	33.4	8.43	16.3	3.2	80.4762	43.7	71.9	2.1	5.24	2.86	35.2	3.63	57.1	2.18	460.795	2967.93	0.0372159	MM	28.6	63.8	1.2	10.14	3.54	143	101.1	246	160.2	321.5	382	54	5.8	3.7	0.22	11.6
0	1	30	90	8.66	2.12	0.29	6.18	24.5	3.3	71.4	148	13.7	167	13.6	1.18	28.2	5.12	16.5	2.2	6.42	21.3	14.6	4	4.71	2.44	36.6	5.24	66.1	2.22	511.7	4586	0.0322404	MM	25.5	62.1	1.4	11.24	4	135.6	101.2	336.9	59.2	72.3	206	78	12.2	8.2	0.2	11.8
0	1	28	90	8.84	1.69	0.6	6.38	19.18	6.79	72.22	155	13.35	190	12.8	1.12	30.1	7.5	15.8	1.53	77.09	17.1	10.6	10.4	5.56	5.99	35.5	6.63	56.1	2.07	245.419	2434.62	0.0315493	MM	23.1	58.6	1.5	11.91	3.61	137.2	99.1	410	97.3	35.2	266	33	31.1	20.7	0.16	8.38
0	1	39	90	8.87	1.83	0.56	6.01	20.6	6.3	67.8	134	13.6	363	12.7	1.11	28.6	8.06	16	2.46	8.4	29.7	20.9	5.5	5.77	5.06	34.5	5.96	71.8	2.13	39	1283.09	0.0321739	MM	21	55.5	1.6	8.3349	4.54	134.8	101.6	311.907	77.8	147.1	281	14	10.7	5.2	0.39	10.7
0	1	33	90	8.91	0.83	0.44	7.56	9.3	4.9	84.9	134	13.1	178	13	1.14	29.8	6.96	14.9	2.29	15.22	13.9	16.2	3	7.47	6.25	37	4.21	69.3	2.12	86.9	1548.91	0.0308108	MM	27.4	64.4	1.4	6.07	3.9	134.2	97.8	237	65.9	21.1	271	43	13.4	10.4	0.17	9.7
0	1	44	90	8.91	1.28	0.46	7.07	14.4	5.2	79.3	136	12.6	201	11.8	1.03	28.1	6.83	15.6	2.28	7.04	11.5	12.9	3.4	8.48	2.79	39.1	7.21	61.4	2.24	88.8	1175.81	0.0263427	MM	26.5	65.6	1.5	6.53	4.16	138.8	103.5	352	89.5	124.3	186	37	15.7	12.3	0.21	10.5
0	1	48	90	8.95	1.01	0.33	7.48	11.3	3.7	83.6	129	14.3	130	11.3	0.98	30.4	6.86	14.4	1.06	22.7045	38.1	52.8	15.4	4.7	0.91	34.7	5.54	57.3	2.06	144	785	0.0282421	MM	21.5	56.2	1.6	6.51	3.75	139.3	105.8	198	79.8	174.7	332	536	26	10.6	0.14	10.5
0	1	37	90	8.99	0.52	0.46	7.96	5.8	5.1	88.5	164	14.5	102	16.3	1.47	36.3	8.31	16.1	3.57	31.92	62.8	58.6	8.5	3.25	2.58	32.9	5.63	61.9	2.01	248	2406.05	0.0446809	MM	19.2	52.1	1.7	8.36	4.39	135.6	108.7	140	99	128.5	558	167	17.9	9.4	0.11	11
0	1	78	90	9.09	0.76	0.44	7.71	8.4	4.8	84.8	123	15.8	143	11.8	1.03	23.4	2.44	18.2	0.55	62.88	91.3	71.7	11.1	2.85	0.94	33.2	15.83	94.5	2.17	264.6	337	0.0310241	MM	30.9	64.1	1.1	3.23	3.91	142.3	107.6	338	121.9	206	338	386	22.7	11.6	0.16	11
0	1	47	90	9.11	1.08	0.55	7.41	11.9	6	81.3	123	13.6	280	13.7	1.2	31.5	7.18	16.1	6.03	9.05	38.3	39	2.6	2.44	1.2	34.4	4.02	50.4	2.11	484.1	3206.02	0.0348837	MM	26.9	61.3	1.3	4.55	4.2	145	110.1	168	111.8	59.1	683	447	6.2	3.6	0.31	11.2
0	1	26	90	9.18	1.63	0.78	6.32	17.8	8.5	68.8	140	12.8	214	13.2	1.15	32.2	4.97	18	3.61	25.9577	63.9	43.1	3.1	3.69	0.83	39.3	4.08	55.3	2.27	1414.8	7085.11	0.0292621	MM	22.4	61.7	1.8	3.79	3.75	141.6	108.6	210	58.9	90.9	232	36	5.3	2.2	0.2	9.5
0	2	44	90	9.24	1.59	0.42	7.17	17.2	4.5	77.6	121	14.8	210	11.6	1.01	26.7	8.68	15.4	1.52	9.8	11.7	13.1	2.2	8.48	8.15	33.5	3.76	40	2.28	41.9	1338.82	0.0301493	MM	30	63.5	1.1	16.01	3.11	139.6	104.6	375	126	27.3	198	14	8.7	6.5	0.2	9.7
0	2	77	90	9.26	1.29	0.53	7.42	13.9	5.7	80.1	134	13.4	149	12.5	1.09	27.4	7.05	16.7	1.37	44.31	36.7	22	11.2	6.15	1.64	30	9.1	65.2	2.07	1200	153	0.0363333	MM	26.5	56.5	1.1	5.98	4.35	135.7	101.4	295	70	62	244	21	16.5	5.3	0.19	12.9
0	1	48	90	9.3	1.18	0.76	7.18	12.7	8.2	77.2	123	13.5	252	14	1.21	25.8	7.49	15.8	1.75	290.6	43.7	33.3	7	3.91	0.65	36.1	5.3	58.5	2.1	379	6208	0.033518	MM	23.9	60	1.5	5.98	3.8	140	106	271	75	99.4	144	67	16.5	9.5	0.23	9.3
0	1	50	90	9.36	1.2	0.82	7.17	12.8	8.8	76.6	116	13	224	12.9	1.13	28.7	5.36	16	3.45	61.9835	262.7	270.4	7.6	3.98	2.05	44	6.41	45.6	2.57	313.514	2121.38	0.0256818	MM	25.5	69.5	1.7	9.02	4.78	136.5	97.3	157	1867.6	1004.4	416	25	16.6	9	0.27	12.2
0	2	66	90	9.4	0.86	0.42	8.15	9.1	4.4	86.3	104	13.7	87	13.6	1.19	21.4	8.76	15.3	2.89	17.81	10.2	27.6	3.9	10.77	17.74	28.8	8.57	57.1	1.47	446.1	1769	0.0413194	MM	29.2	58	1	13.15	4.35	128.9	100.2	353	95.4	26	468	90	10.8	6.9	0.09	10.2
0	2	62	90	9.4	1.15	0.72	7.31	12.2	7.7	77.8	133	12.9	286	12.3	1.07	32.8	3.35	18.2	0.94	15.21	24.8	16.5	1.6	4.76	1.54	35.5	7.5	58.1	2.27	67	383	0.0301408	MM	25.7	61.2	1.4	7.73	4.7	142	106	294	130	68.8	242	24	6.3	4.7	0.26	9
0	1	45	90	9.43	1.41	0.68	7.29	15	7.2	77.3	142	12.9	88	14.5	1.26	30.8	8.94	15	2.73	62.99	66.4	46.9	10.1	3.66	0.83	32.3	8	73.2	2.04	486.388	2303.68	0.0390093	MM	26.1	58.4	1.2	6.62	4.5	136	104	223	112	195.7	567	64	22.7	12.6	0.11	12.7
0	2	78	90	9.44	0.95	0.65	7.79	10.1	6.9	82.5	102	13.3	223	13.2	1.16	37.4	4.98	15.2	2.46	13.26	25.2	23.5	2.5	2.59	1.02	42.1	4.49	45	2.23	31.1	310	0.0275534	MM	20.5	62.6	2.1	4.76	4.37	140.2	103.1	146	52.1	21.6	220	31	5.9	3.4	0.24	10.6
0	1	27	90	9.44	1.1	0.51	7.72	11.7	5.4	81.8	146	12.8	92	13.8	1.21	30	8.05	15.7	1.4	15.2339	11.5	11.3	4	7.29	8.24	35.3	4.43	46.1	2.07	31.4	1156.67	0.0342776	MM	23.8	59.1	1.5	14.34	4.02	134.2	98.4	304	91.3	31.2	286	19	15.6	11.6	0.11	12.4
0	1	41	90	9.5	1.13	0.81	7.23	11.9	8.5	75.9	203	13.9	254	15.3	1.34	35.6	4.22	17.8	1.95	0.72	192.6	97.3	22	3.69	0.62	33.3	8.96	64.7	1.82	1402.8	25236	0.0402402	MM	22.6	55.9	1.5	7.8258	3.94	135.5	105.3	280.323	142.6	707.7	443	528	42.8	20.8	0.26	10.1
0	2	63	90	9.52	0.88	0.45	8.2	9.2	4.7	86.1	141	13.6	186	14.3	1.24	32.2	4.71	19.3	4.67	24.4	61.2	35.6	7.9	5.53	0.69	43.5	3.29	45.5	2.29	54.7	263	0.0285057	MM	23.9	67.4	1.8	5.2	3.59	138.9	103	402	87	40.6	166	65	25.5	17.6	0.22	11.8
0	1	64	90	9.53	0.75	0.69	7.82	7.9	7.2	82.1	123	11.8	113	12.9	1.13	32.9	7.57	14.5	3.89	56.65	13	20.4	6.7	3.96	2.01	27.8	4.92	66	1.97	138.6	1185.33	0.0406475	MM	28.4	56.2	1	7.31	4.11	135.7	102.6	220	70.7	87.6	292	44	18.9	12.2	0.13	11.4
0	2	56	90	9.57	1.1	0.97	7.37	11.5	10.1	77	110	13.6	314	12.3	1.07	25.5	5.12	17.8	4	18.7	77.9	51.7	3.2	6.1	4.5	36.1	3.62	38.8	2.31	41.7	242	0.0296399	MM	30.7	66.8	1.2	4.8	4.06	139.3	105	182	201.7	194.6	302	44	6.8	3.6	0.34	11
0	2	70	90	9.59	0.96	0.8	7.76	10	8.3	80.9	118	11.7	101	13.4	1.17	30.7	4.57	16.3	4.1	28.0731	16.4	28.9	2.5	3.64	2.08	37.8	5.34	59.2	2.19	342.581	2256.1	0.0309524	MM	33.6	71.4	1.1	5.52	4.34	139.8	103.5	265	108.5	60.1	262	40	5.6	3.1	0.13	13.1
0	1	45	90	9.59	1.31	0.55	7.6	13.7	5.7	79.2	148	12.8	199	17.3	1.5	31.9	6.87	16.5	1.05	4.39	20.2	17.6	3.9	6.37	1.73	34.8	6.7	82.9	2.14	215	1245.56	0.0431034	MM	24.2	59	1.4	5.78	3.5	138	100	306	82	30.4	205	74	15.7	11.8	0.21	10.3
0	1	57	90	9.66	1.03	0.74	7.82	10.7	7.7	81	138	12.3	129	11.5	1	29.2	5.9	15.8	0.67	31.2152	15.7	17.1	12.6	3.75	0.62	39.2	6.28	60.7	2.14	335.9	1499	0.0255102	MM	19.9	59.1	2	6.06	4.03	138.4	102.4	216	55	64.2	285	58	32.1	19.5	0.15	11.4
0	1	19	90	9.89	1.5	0.74	7.43	15.2	7.5	75.1	135	15	221	14.3	1.25	30.7	3.97	20.1	1.4	22.3379	156.9	57.3	10.1	4.86	1.28	43.3	4.74	59.8	2.36	77.2	706	0.0288684	MM	33.8	77.1	1.3	16.2	3.95	134.3	100.7	716	143.8	101.4	213	45	21.9	11.8	0.29	13
0	2	83	90	9.94	1.59	0.74	7.53	16	7.4	75.8	116	13.4	114	12.7	1.11	28.4	3.77	17.2	0.94	7.43	17.6	20.5	8.4	5.37	0.95	32	6.05	60.2	2.12	738.8	11297	0.0346875	MM	26.9	58.9	1.2	6.3317	3.99	138.3	104	232.113	87	73.8	180	66	21.1	12.7	0.17	14.7
0	1	35	90	9.95	0.96	0.62	8.34	9.68	6.25	83.78	146	13.47	173	13	1.14	32.7	7.79	15	1.54	14.06	137.4	165	24.2	5.65	5.93	38	5.15	51	2.14	319.7	8918	0.03	MM	23.4	61.4	1.6	9.32	4.15	130.8	94.3	173	249.8	631	388	14	43.4	19.2	0.19	11.07
0	1	65	90	9.97	0.59	0.58	8.75	5.9	5.8	87.8	103	12.3	166	15.2	1.33	31	5.1	16	16.3	262.3	3.4	11.3	5.3	3.13	1.7	26.7	30.78	577.2	1.68	163.9	67	0.0498127	MM	23.9	50.6	1.1	9.9467	5.65	135.4	103.8	403.347	264	188.4	261	57	9.4	4.1	0.18	10.8
0	1	35	90	9.98	1.17	0.93	7.79	11.7	9.3	78.1	132	12.4	235	13.2	1.15	25.2	9.91	15.9	6.39	42.2759	52.2	43.5	7.9	4.03	2.31	34.3	3.2	65.4	2.18	44.9	2889.28	0.0335277	MM	39.1	73.4	0.9	4.98	4.59	135.1	99.8	239	242.6	480.8	712	181	15.3	7.4	0.24	10
0	2	70	90	10.04	0.76	0.57	8.61	7.6	5.64	85.69	103	13.44	138	13.2	1.15	28.6	7.37	15.4	3.22	9.36	16.9	23.6	7.8	4.53	1.97	30.1	5.16	59.1	2	35.5	1284.98	0.038206	MM	25.2	55.3	1.2	14.77	3.64	135	98.3	178	104.6	52.5	359	44	21	13.2	0.18	12.75
0	2	47	90	10.1	1.55	0.32	8.19	15.3	3.2	81.1	125	12.3	225	11.4	0.99	27.4	7.86	15.5	0.99	16.83	83.8	33.8	4.5	11.33	11.38	39.3	6.8	48.4	2.4	83	360	0.0251908	MM	31.9	71.2	1.2	4.84	4.1	140	103	256	112	436.1	253	69	22.9	18.4	0.19	8.3
0	1	73	90	10.11	0.8	0.76	8.47	7.9	7.5	83.8	128	13.8	115	12.9	1.13	31.5	3.67	18.3	2.65	41.32	103.2	48.7	10.2	4.02	0.46	31.1	8.48	70.1	2	616.7	3518.3	0.0363344	MM	22.2	53.3	1.4	7.57	3.71	135.5	101.3	275	100.1	179.5	255	102	32.6	22.4	0.15	12.7
0	1	25	90	10.19	0.93	0.46	8.78	9.1	4.5	86.2	144	13.7	119	13.5	1.18	27.8	6.85	15.7	1.78	12.58	21	20.1	1.6	4.26	4.8	42.6	5.11	65.8	2.17	85.3	788	0.0276995	MM	30.3	72.9	1.4	4.19	3.38	138.9	103.3	362	83	58.8	257	39	5.5	3.9	0.15	12.2
0	1	89	90	10.2	0.33	0.63	9.22	3.2	6.2	90.1	134	13.8	90	15.7	1.38	37.7	5.93	17.4	7.05	23.87	8.2	23	11	1.07	0.67	28.1	7.55	74.5	2.05	1904	13673	0.0491103	MM	19.7	47.8	1.4	7.34	3.8	149.6	117.3	177	77.8	36.3	654	86	18.5	7.5	0.11	11.9
0	2	51	90	10.22	1.88	0.44	7.88	18.4	4.3	77.1	118	13.6	151	12.4	1.08	30.7	2.02	21.8	1.23	20.97	19.6	17.5	2.2	3.49	1.56	35.5	5.7	48.6	2.09	316.4	5763	0.0304225	MM	28.5	64	1.2	6.9	3.9	137	102	214	52	37.9	390	51	8.8	6.6	0.2	13.6
0	2	45	90	10.24	0.92	0.61	8.61	9	6	84.1	120	14.4	192	12.7	1.11	27.7	9.15	16.2	6.49	39.83	20.2	34.2	5	11.79	12.56	33.8	8.95	74.2	1.91	364.2	250	0.0328402	MM	28	61.8	1.2	13.08	3.8	136	97.8	368	94.8	209.9	423	74	11.5	6.5	0.23	11.8
0	1	81	90	10.26	0.74	0.56	8.95	7.2	5.5	87.2	132	14.2	105	14.1	1.25	27.9	6	15.2	7.43	26.85	15.4	37.3	2.6	5.31	2.29	35.3	14.08	150.5	2.01	141.4	191	0.0354108	MM	26.6	61.9	1.3	5.98	3.89	141.6	107.3	438	77.7	35.9	411	746	5.8	3.2	0.11	10.8
0	1	35	90	10.3	1.75	1.24	7.28	17	12	70.7	141	12.4	199	13.6	1.19	25.4	7.68	16	4.06	21.09	22.1	14.8	7.9	5	5.62	34.1	10.98	85.8	1.99	148.9	1327.02	0.0348974	MM	27.9	62	1.2	19.16	4.47	135.4	102.1	398	53.1	54.3	345	60	22.9	15	0.2	10.3
0	1	79	90	10.33	0.96	0.56	8.64	9.3	5.4	83.6	97	13.9	189	12.8	1.13	31.7	6.03	16.7	4.46	37.96	68.5	24.5	19.5	3.27	1.46	25.9	4.5	75.1	1.75	117.5	2801	0.0436293	MM	21.1	47	1.2	6.48	3.77	138.6	99	262	242.2	446.1	201	39	32.5	13	0.22	11.8
1	1	67	90	10.33	1.37	0.39	8.55	13.3	3.8	82.8	92	14.4	154	21.3	1.83	69.2	2.22	21.9	7.57	5.45	25.8	22.8	5.6	2.33	0.59	29.3	8.8	108	2.05	88	174	0.0624573	MM	24.5	53.8	1.2	6.15	4	136	101	210	91	36.6	262	28	11.1	5.5	0.16	10.3
0	1	38	90	10.38	0.81	0.35	9.16	7.8	3.4	88.2	170	13.1	137	11.8	1.03	29	5.52	15.1	0.14	9.79	24.3	22.8	7.8	5.67	2.57	54.5	5.36	70.2	2.47	35.3	213	0.0188991	MM	22.3	76.8	2.4	4.69	4.2	139.5	101.3	278	74.1	32.3	196	168	29.1	21.3	0.15	10.6
0	1	80	90	10.38	1.05	0.44	8.87	10.1	4.2	85.5	127	12.9	156	13.6	1.18	25.3	4.1	19.1	0.53	53.38	263.2	67.3	26.3	4.07	1.66	35.1	9.65	106.1	2.19	787.9	261	0.0336182	MM	28.2	63.3	1.2	5.92	4.1	136.2	103.1	383.5	127.8	186	239	293	37.8	11.5	0.16	10.5
0	1	44	90	10.39	1.11	1.18	7.94	10.7	11.4	76.4	114	12	254	27.5	2.45	46.1	7.73	15.9	0.72	83.5243	122.9	106.4	9.3	6.61	3	36.6	4.6	68.4	2.26	71	681	0.0669399	MM	29.1	65.7	1.3	4.79	4.67	141.8	104.9	218	252	377	342	50	31.9	22.6	0.29	11.2
1	1	74	90	10.4	0.38	0.57	9.42	3.7	5.5	90.6	126	12.2	113	13.3	1.16	28	2.79	16.8	9.28	23.45	17.2	19.8	10.1	2.06	1.3	27.4	8.68	69.2	2.05	59.1	326	0.0423358	MM	26.9	54.3	1	8.1699	3.16	137.1	99.9	240.375	191	160.1	359	313	16.6	6.5	0.16	13.9
0	1	34	90	10.4	0.61	0.71	8.98	5.82	6.8	86.31	135	12.6	187	13.1	1.14	25.9	5.65	16.5	2.12	0.94	208.7	41.7	23.4	2.96	1.14	35.2	4.98	43.4	1.99	1889	793	0.0323864	MM	26.1	61.3	1.3	11.62	3.32	138.6	101.4	178	120	286.9	238	37	38.9	15.5	0.21	11
0	1	34	90	10.46	1.17	0.86	8.41	11.22	8.2	80.41	150	14.2	150	11.2	0.97	26.7	5.78	18.2	8.42	22.2325	21.6	38.5	5.7	10.4	8.26	27.6	18.26	122.2	2.02	333	242	0.0351449	MM	24	51.6	1.2	15.45	3.42	149.6	112.1	401	106.2	36.9	380	675	15.5	9.8	0.16	10.8
0	1	68	90	10.5	1.11	0.75	8.59	10.5	7.1	81.6	168	12.3	166	13.7	1.2	28.3	4.17	17.7	0.89	22.24	198.8	65.8	16.8	3.11	0.9	41.3	7.99	95.5	2.11	2641.5	20668	0.0290557	MM	28.5	69.8	1.4	7.79	3.59	141.3	106.9	191	150	446.8	273	85	40.2	23.4	0.16	9.5
0	1	45	90	10.55	0.74	0.68	9.06	7	6.4	85.9	139	12.6	152	12.1	1.06	27.1	2.6	16.7	0.37	16.11	29.7	21.5	5	4.83	1.93	37.9	5.4	62.7	2.09	643.7	3845	0.0279683	MM	23.7	61.6	1.6	4.69	3.34	137.7	103.7	193	84.3	91.4	253	163	12.9	7.9	0.18	12.1
0	2	60	90	10.58	0.99	0.47	9.04	9.4	4.4	85.4	119	12.7	181	13.4	1.16	27.6	7.5	15.8	3.44	93.6	29	22.8	9	3.38	1.27	26.2	6.42	44.8	2.01	10	86	0.0442748	MM	21.5	47.7	1.2	7.31	3.93	141	104	156	138	101.1	641	12	14.7	5.7	0.21	11.8
0	1	77	90	10.6	0.89	0.6	8.98	8.4	5.7	84.7	115	13.8	249	13.8	1.2	28.3	6.64	16.5	4.59	17.81	24.9	60.4	27.6	4.3	5.8	29.6	12.2	223.4	1.44	819.8	3738	0.0405405	MM	17.3	46.9	1.7	12.58	3.79	136.8	102.5	298	58	80.9	878	403	39	11.4	0.23	9.2
0	1	37	90	10.61	0.49	0.27	9.86	4.6	2.5	92.9	180	19.7	342	13.9	1.2	25.4	2.74	22.4	0.75	19.15	17.4	12.3	6.2	7.13	3.7	33.5	9.1	71.9	2.19	37	239	0.0358209	204/80%	23.7	57.2	1.4	5.97	4.2	140	100	342	106	166.1	206	27	20.1	13.9	0.34	10.3
0	1	29	90	10.68	0.9	0.65	9.04	8.4	6.1	84.6	186	13.1	299	11.2	0.97	24.9	2.96	29.9	0.28	40.7879	18.7	19.8	4.2	4.86	3.46	39.7	5.04	46.6	2.09	300.2	3825.98	0.0244332	MM	17	56.7	2.3	11.16	2.91	136.4	94.7	260	103.3	35	455	13	11.4	7.2	0.31	10.4
0	1	56	90	10.73	0.78	0.63	9.28	7.3	5.9	86.5	135	12.7	191	11.4	0.99	28.2	4.6	16.5	2.84	18.93	20.9	34.2	5.7	4.81	1.07	34.9	3.49	55.8	2.1	1313.3	6000.47	0.0283668	MM	19	53.9	1.8	6.08	4.18	138.9	104	144	76.7	81.4	383	863	16.2	10.5	0.2	10.5
0	1	44	90	10.75	1.48	0.64	8.34	13.8	6	77.6	120	13.3	252	13.7	1.2	30.2	9.41	15.5	8.21	22.8109	93.8	45.3	6.4	3.99	2.39	32.3	5.22	59.2	2.06	135.9	2055.93	0.0371517	MM	28.5	60.8	1.1	5.65	4.03	136.6	101.7	169	145.5	93.4	364	158	12.3	5.9	0.27	10.9
0	1	55	90	10.8	0.97	0.94	8.53	9.02	8.7	78.94	132	13	138	13.2	1.16	29.1	7.13	16.2	2.94	36.68	67	34.1	15	4.86	2.08	45.2	6.4	51.2	2.31	57.7	324	0.0256637	MM	23	68.2	2	6.85	3.9	138.9	97.6	163.8	310.5	624	382	65	26.3	11.3	0.16	11.7
0	1	70	90	10.81	0.69	1.05	9.05	6.37	9.68	83.71	120	13.72	193	12	1.04	31.6	4.8	20.2	6.75	24.38	38.6	118.7	8.6	3.34	2.52	32.8	33.35	327.5	1.63	304.8	171	0.0317073	MM	27.2	60	1.2	9.0437	5.07	135.1	100.7	349.54	37	120.1	2041	824	23.3	14.7	0.2	10.16
0	1	36	90	10.84	0.6	0.29	9.93	5.5	2.7	91.6	167	13.5	166	13.3	1.15	36	7.72	17	5.03	104.2	8.8	20.2	8	5.89	1.51	41.9	4.2	60.9	2.32	175	1894.95	0.0274463	MM	32	73.9	1.3	4.88	4.0271	137.778	102.449	327	83	30.9	198	138	24.6	16.6	0.1829	10.8031
0	2	63	90	10.84	1.05	0.46	9.32	9.7	4.2	86	104	14.1	108	12.2	1.06	27.5	7.86	17.1	6.57	16.99	1483.8	1815.7	21.3	3.47	1.13	34.9	3	38.1	2.09	468.9	4053.41	0.0303725	MM	26.6	61.5	1.3	10.11	3.7	139	102	115	323	692.2	1084	23	27.2	5.9	0.1618	11.5962
0	1	38	90	10.88	0.84	0.35	9.52	7.7	3.2	87.5	149	11.5	166	12.5	1.09	26.1	9.9	15.7	2.18	12.96	5.6	17	4.2	9.46	11.92	36.2	6.71	56.2	2.23	364.8	1929	0.0301105	MM	33.7	69.9	1.1	10.1444	4.37	136.4	101.8	369.224	78	23.1	391	34	19.2	15	0.18	10.7
0	2	50	90	10.88	0.9	0.53	9.39	8.3	4.9	86.3	101	14.6	130	13.6	1.19	32.2	4.96	15.1	2.3	7.33	43.5	34.5	33.2	6.25	3.77	38.1	5.71	45.7	2.14	39.5	4051.55	0.0312336	MM	21.6	59.7	1.8	7.68	3.88	132.8	99.2	197.128	89.1	129.7	316	30	79.3	46.1	0.17	13.3
0	1	72	90	10.89	0.39	0.44	10.04	3.6	4	92.2	145	14.7	76	13.3	1.17	30.2	4.06	17.1	3.97	11.08	161.6	78.6	15.6	2.21	0.77	27.7	5.22	56.8	1.61	765	5221.93	0.0422383	MM	22	49.7	1.3	8.32	4.06	138.8	106.7	243	168.7	447.4	264	32	32.2	16.6	0.09	11.9
0	1	44	90	10.9	0.6	0.97	9.19	5.5	8.9	84.3	153	11.8	149	12.1	1.06	27.9	6.54	15.4	6.38	39.2875	129.9	53.2	19.7	3.75	1.33	33.1	3.25	53.2	1.93	102.3	1634.38	0.0320242	MM	22.5	55.6	1.5	8.62	3.8	137.9	103.3	228	105.3	180.2	322	31	25.6	5.9	0.17	11.5
0	2	62	90	10.91	1.65	0.79	8.26	15.1	7.2	75.7	119	13.9	455	12.9	1.13	27.7	5.56	16.9	8.93	19.4481	39.9	62.4	2.8	4.66	3.07	30.8	2.9	54.1	2.13	280.991	1777.63	0.0366883	MM	34	64.8	0.9	4.61	3.69	142	106.5	299	71.6	32.6	328	33	6.7	3.9	0.46	10.1
0	2	28	90	10.97	0.71	0.49	9.73	6.5	4.5	88.7	96	16.6	132	13.9	1.22	28.4	6.86	15.7	1.52	7.91	20.3	11.6	6.1	5.56	7.95	37.3	5.43	46.8	2.04	156.2	1210.29	0.0327078	MM	25.5	62.8	1.5	15.18	4.43	132.1	100.7	229	54	42.9	244	61	21.2	15.1	0.15	11
0	2	60	90	11.16	0.51	0.72	9.9	4.6	6.47	88.7	128	13.98	161	13.5	1.18	26.4	3.68	17.3	2.59	12.87	256.1	305.1	62.6	4.42	0.5	32.7	7.76	49.1	2.04	1427	8639	0.0360856	MM	29.3	62	1.1	6.71	4.45	132.7	102	97	234.7	404.3	322	44	89.1	26.5	0.15	9.37
0	1	35	90	11.19	1.29	1.24	8.62	11.5	11.1	77	145	13.7	180	14.7	1.29	30.5	6.86	16.4	2.31	12.08	11.7	11.2	4.5	5	2.47	31.2	8.67	59	2.06	41	1215	0.0413462	MM	25.1	56.3	1.2	9.0829	3.92	137.6	96.4	288.687	68.2	39	296	35	12.7	8.2	0.21	11.5
0	2	24	90	11.23	1.15	0.56	9.4	10.2	5	83.7	145	15.9	219	12.9	1.13	24.5	6.76	16.7	1.59	32.8327	19.5	21.8	3.3	8.08	3.49	36.8	3.58	33.2	2.23	242.207	233	0.0307065	MM	31.4	68.2	1.2	8.48	4.05	136.9	102.3	159	140.4	55.9	209	28	9.3	6	0.25	11.6
1	1	54	90	11.31	0.79	0.31	10.02	7	2.7	88.6	95	16.5	79	15.2	1.33	31.9	4.07	17.1	8.37	55.37	77.9	103.9	85.1	3.57	4.14	33.4	25.76	127.7	2.44	627.065	4227.65	0.0398204	MM	31.1	64.5	1.1	8.6785	3.84	145	113.5	357.023	124.3	122.8	618	30	119.3	34.2	0.1	12.4
0	2	41	90	11.32	1.14	0.62	9.52	10.1	5.5	84.1	116	13	167	13.8	1.21	26.5	7.18	16.1	0.94	16.96	18.2	17.4	3.1	4.15	3.03	35.3	1.5	48.8	2.31	35.9	65	0.0342776	MM	31.4	66.7	1.1	8.52	3.88	140.8	101.8	266	83	29.4	272	54	7.2	4.1	0.19	11.5
0	1	21	90	11.36	1.68	0.72	8.93	14.8	6.3	78.6	157	12.1	229	14	1.21	29.3	1.97	18.8	0.65	5.91	157.2	28.7	8.7	4.55	0.49	38.7	4.5	71	2.17	640.142	2859.26	0.0312661	MM	29.5	68.2	1.3	5.16	4.1	137	101	320	88	340.4	205	76	18.6	9.93	0.23	10.1
0	1	45	90	11.38	0.99	0.85	9.43	8.7	7.5	82.9	104	13.7	224	15.5	1.39	34.7	4.36	15.6	4.31	35.7952	26.2	29.7	15.6	2.77	1.35	36.4	6.33	38.5	2.07	277.922	1792.97	0.0381868	MM	25.7	62.1	1.4	10.49	4.51	136.2	99.8	122	138.8	193.4	399	29	24.8	9.2	0.3	13.3
0	1	28	90	11.54	0.99	0.9	9.46	8.6	7.8	82	139	12.3	286	13.1	1.14	25.9	10.68	15.4	2.57	5.9	43.8	65.5	2.5	9.02	6.75	34.7	5.78	51.4	2.29	96.7	1066	0.032853	MM	34.8	69.5	1	10.3358	4.17	135.5	100.8	296.11	133	312.7	597	82	5.8	3.3	0.29	10
0	2	36	90	11.63	1.19	0.57	9.8	10.2	4.9	84.3	113	13.6	244	12.2	1.07	28.4	7.26	14.3	9.69	8.07	15.3	24.4	2.2	7.67	6.82	27.7	4.63	43.4	1.69	97.9	235	0.0386282	MM	29.3	57	0.9	9.77	3.56	133.9	98.3	237	67.7	79	509	27	8.4	6.2	0.27	10.9
0	2	70	90	11.64	0.56	0.24	10.77	4.8	2.1	92.5	144	15.7	72	13.5	1.17	31.2	6.07	18.3	8.65	15.7	13.4	15.1	18.2	2.56	0.93	27.1	6.28	43.3	2.03	349.7	703	0.0431734	MM	22.3	49.4	1.2	11.66	3.2	144.6	109.8	186.1	99.7	44.2	474	23	45	26.8	0.1623	11.5681
0	2	73	90	11.66	1.48	0.94	9.21	12.7	8.1	79	104	12.9	143	13.3	1.16	31.7	4.17	18.9	5.04	13.97	13.7	23	3.5	3.33	0.44	27	6.58	39.5	1.96	112.9	4166.12	0.042963	MM	18.3	45.3	1.5	4.51	3.42	139.9	104.2	111	32	14	446	39	9.4	5.9	0.14	9.7
0	2	51	90	11.68	0.97	0.58	10.09	8.3	5	86.4	121	13.6	128	14.4	1.25	31.5	4.49	19.2	2.22	24.09	11	19.6	3.1	4.2	2.32	25.6	16.4	92.2	1.78	916.271	46	0.0488281	MM	18.8	44.4	1.4	17.37	3.6	152	117	279	112	69	344	102	8.5	5.4	0.15	11.4
0	1	40	90	11.71	0.74	1.02	9.72	6.3	8.7	83	133	13.2	190	14	1.22	34	9.32	16.2	4	26.8373	47.1	52	6.6	4	3.56	31.2	7.35	76.8	2.1	31.2	1214.39	0.0391026	MM	23.9	55.1	1.3	7.6763	4.42	136.1	99.6	267.538	147.4	221.9	341	38	11.8	5.2	0.22	11.8
1	2	81	90	11.73	0.16	0.79	10.76	1.4	6.7	91.7	76	15.6	77	16.1	1.41	29	6.58	17.6	8.79	29.09	67.8	121.7	121.9	3.39	2.83	34	6.02	44.4	2.14	113	1295	0.0414706	MM	19.4	53.4	1.8	5.03	3.7	147.3	107.9	59	441.5	316.2	472	22	164.6	42.7	0.09	11.3
0	2	69	90	11.76	0.79	0.78	10.15	6.7	6.6	86.3	102	13.1	92	14.9	1.29	42.1	6.27	15.8	7.78	25.31	26.9	42.6	5.5	4.19	1.05	31.8	12	59.8	1.32	1082	5432	0.040566	MM	26.8	58.6	1.2	8.46	3.7	146	109	192	53	47	605	306	12.5	7	0.13	14.4
0	2	35	90	11.81	0.56	0.32	10.9	4.7	2.7	92.3	135	14.6	158	14.6	1.28	35	6.71	14.8	11.17	18.94	12.8	22.3	2.4	4.05	3.87	37.1	3.26	57	2.17	473.6	9589	0.0345013	MM	30.5	67.6	1.2	4.69	4.28	139.5	100.1	244	52.1	13.1	413	47	7.4	5	0.2	12.6
0	1	26	90	11.81	1.94	0.37	9.47	16.4	3.1	80.2	140	13.9	139	13	1.13	25.4	8.26	16.9	2.24	8.09	19.3	95	2.1	8.69	22.64	31.9	16.74	187	1.34	76.3	1194	0.0354232	MM	16.2	48.1	2	12.26	5.52	134.3	103.6	612	54	42.6	1540	740	13.8	11.7	0.16	11.5
0	1	29	90	11.82	1.61	0.69	9.26	13.6	5.8	78.3	128	13.2	209	13.3	1.16	30.9	9.36	14.7	4.57	28.3645	48.9	42.2	7.5	3.07	2.77	32.7	5.39	50.1	1.84	36.9	99	0.035474	MM	25.1	57.8	1.3	11.07	3.82	139.2	105.2	168	104.2	116.2	438	24	14.4	6.9	0.21	10.2
0	2	63	90	11.9	0.51	0.45	10.91	4.3	3.8	91.7	113	14.5	147	13	1.13	39.8	4.61	16.6	3.79	721.4	5.7	14.9	2.6	3.76	1.92	26.6	2.9	39.3	1.95	516.567	681	0.0424812	MM	21.4	48	1.2	7.97	3.6	139	109	210	76	9.5	265	40	7	4.4	0.17	11.9
0	2	69	90	11.92	1.32	0.46	10.08	11.1	3.9	84.6	108	14.5	321	12.9	1.13	26.6	5.38	17.4	2.68	53.94	10.5	22.1	1.4	19.18	21.15	29.1	8.03	88.9	2.19	621.5	1401.99	0.0388316	MM	30.8	59.9	0.9	9.3781	3.29	137.1	101.6	356.262	110	19.6	424	39	6.6	5.2	0.34	10.6
1	1	60	90	11.96	0.4	0.49	11.01	3.38	4.12	92.02	119	13.96	59	14.6	1.28	44.1	7.18	15.7	8.53	44.33	36.3	63.3	16.8	1.38	0.94	31.6	8.47	60.9	2.03	678.6	4561.63	0.0405063	MM	21.4	53	1.5	9.4341	3.35	147.7	110.3	233.055	149.8	111	641	181	24.5	7.7	0.08	13.37
0	2	31	90	11.96	0.73	0.5	10.68	6.1	4.2	89.3	145	13.2	176	11.4	0.99	27.1	8.06	15.3	1.36	20.77	37.8	29.2	2.6	13.19	12.01	36.9	2.51	30.2	2.06	384.92	1831.39	0.0268293	MM	30.8	67.7	1.2	16.69	4.36	140.5	103.4	487	75.9	159	352	54	13.5	10.9	0.23	12.9
0	1	38	90	11.97	1.28	0.69	9.92	10.7	5.8	82.9	125	14	196	13.5	1.19	29.9	7	16.6	2.8	23.67	13.1	9.7	2	7.35	2.32	37.3	5.34	55	2.29	112.9	506	0.0319035	MM	33.4	70.7	1.1	16.75	4.1	132.7	101.5	717	188.6	81.5	251	30	6.2	4.2	0.21	10.6
0	1	23	90	11.98	3.32	0.97	7.24	27.7	8.1	60.4	139	13.5	210	12.3	1.07	29.8	7.37	15.9	3.55	19.998	63.4	29.7	3.9	5.37	3.64	41.2	4.95	76.4	2.45	208.2	1589.08	0.0259709	MM	30.5	71.7	1.4	4.09	4.07	138.3	102.5	439	84	171.1	244	53	12.5	8.6	0.24	11.4
0	1	44	90	11.99	1.13	0.47	10.35	9.4	3.9	86.3	143	13.1	127	12.4	1.08	23.9	7.05	15.6	0.98	11.47	15.4	23.6	5.9	3.3	0.86	37.6	9.5	46.9	2.19	271	340	0.0287234	MM	22.1	59.7	1.7	5.81	3.8187	137.953	102.943	105	61	16.8	470	175	16.5	10.6	0.14	11.3
0	1	46	90	12.02	0.96	0.59	10.35	8	4.9	86.1	160	12.1	171	11.5	1	23.6	4.59	19.2	1.97	18.2275	11	17.7	8.4	6.15	2.25	34.3	3.31	57.1	2.1371	291.3	1563.83	0.0291545	MM	27.4	61.7	1.3	8.88	3.9315	137.852	102.468	306.486	58.4	67.2	171	91	21.1	12.7	0.18	10.5
0	1	27	90	12.03	1.05	1.13	9.8	8.7	9.4	81.5	135	15.3	138	13.8	1.21	32.8	4.95	15.8	4.932	19.48	6.1	7.9	6.9	5.54	1.22	34.9	5.64	56.6	2.22	35.5	2230.22	0.0346705	MM	17.2	52.1	2	12.47	3.58	148.6	111.3	202	73.3	10.4	251	76	19.5	12.6	0.15	10.9
0	1	23	90	12.05	5.27	1.36	5.18	43.7	11.3	43	142	13	55	11.7	1.02	39.7	1.89	26.7	2.19	11.48	179.4	263.9	10.3	3.01	4.41	35.1	29.52	593.3	1.71	207.4	282	0.0290598	MM	20.3	55.4	1.7	6.15	3.93	136.1	101.1	720	78.6	39.9	1353	273	16.3	6	0.1495	11.3243
0	2	29	90	12.1	1.48	0.67	9.85	12.2	5.5	81.4	109	13.5	130	13.5	1.18	27.6	3.26	19.1	6.18	260.8	90.4	38.9	6.1	2.64	0.91	35.4	2.71	32.2	2.07	1727	7074.76	0.0333333	MM	28.1	63.5	1.3	3.89	2.94	139.7	102.8	92	127	58.4	319	27	10.5	4.4	0.16	12
1	1	43	90	12.11	0.87	0.52	10.72	7.2	4.3	88.5	145	12.7	165	20.4	1.75	33.1	5.16	17.8	2	0.89	216.8	42.7	11.2	3.04	0.82	34.4	9.5	70.3	1.96	434	3151	0.0508721	MM	19.3	53.7	1.8	5.14	3.8	137	106	174	103	276.1	284	291	22.8	11.6	0.2	11.9
0	1	53	90	12.11	1.01	0.52	10.57	8.3	4.3	87.3	150	13.1	165	11.2	0.97	26.8	3.79	18.7	1.66	20.76	26.1	57.6	12.6	3.55	0.49	31.1	3.91	63	1.95	660.1	9300	0.0311897	MM	24.7	55.8	1.3	6.22	4.2	140.4	105.3	423	96.9	221.9	416	36	28	15.4	0.17	10.5
0	1	35	90	12.12	1.05	0.96	9.93	8.7	7.9	81.9	125	13.4	102	12.7	1.11	32.6	10.23	15.1	7.95	40.5978	80.4	70.1	6.3	3.38	2.88	39.5	7.49	69.2	2.28	64.1	667.2	0.0281013	MM	34.1	73.6	1.2	8.75	3.91	134.7	95.8	168	183	97.4	467	62	15.4	9.1	0.11	11
0	1	68	90	12.2	1.13	0.48	10.49	9.3	3.9	86.1	117	13.2	202	14.1	1.23	28.8	4.4	17.1	2.05	20.83	236.7	109	30.9	3.95	1.09	34.7	9.1	64.7	2.17	599.6	161	0.0354467	MM	33.2	67.9	1	6.9582	3.92	135.4	103	264.914	152	271.6	273	76	75.3	44.4	0.21	10.6
0	1	49	90	12.22	0.68	0.77	10.68	5.6	6.3	87.4	145	12.2	176	13.7	1.2	32.5	6.62	17	3.12	8.26	37.2	19.4	2.8	3.63	1.48	32.7	3.94	83.8	2.1	109.4	2087.35	0.0366972	MM	28.5	61.2	1.1	3.19	3.64	141.7	105.3	330	105.2	138.7	585	46	6.6	3.8	0.17	9.6
0	2	46	90	12.27	0.77	1.06	10.37	6.3	8.6	84.5	113	12.5	146	13	1.14	29.7	4.48	17.3	3.2	24.62	19.8	20.4	3	4.05	1.26	31.8	5.53	60.8	2.12	512.1	1853.48	0.0358491	MM	24.5	56.3	1.3	3.76	4.08	141	106.2	176	84.2	108.3	282	25	8.1	5.1	0.19	13
0	1	45	90	12.3	1.8	0.49	9.91	14.6	4	80.6	133	13.5	145	13.5	1.17	37.3	4.47	17.9	0.66	10.02	21.6	16.5	5.4	4.1	2.95	39.3	3.1	83.3	2.14	45	502	0.029771	MM	22	61.3	1.8	6.79	3.7	138	107	342	64	60.4	244	61	14.1	8.63	0.14	10
0	2	32	90	12.44	0.46	0.6	11.36	3.7	4.8	91.3	98	12	120	12.1	1.05	27.9	2.69	16.4	3.51	360.8	276.9	109.7	33.7	2.91	1.2	33.5	3.69	45.1	1.91	1015.6	26635	0.0313433	MM	20.8	54.3	1.6	11.39	3.33	135.6	96.9	140	314	243.6	1043	177	66.6	32.9	0.14	11.4
0	2	68	90	12.44	1.38	1.16	9.78	11.1	9.3	78.6	87	14.4	324	11.8	1.03	25.8	6	17.1	0.28	34.1	20.4	30.7	2.2	4.17	1.55	30.4	8.91	442.9	1.91	94	2526.01	0.0338816	MM	32.7	63.1	0.9	5.61	3.16	134.9	96.2	277	143.6	59.7	379	35	6.6	4.4	0.3	9.3
0	1	50	90	12.45	0.65	0.85	10.93	5.25	6.85	87.8	123	14	92	13	1.13	26.6	5.62	17.6	5.54	36.15	23.9	49.2	59.9	3.27	1.38	32.7	1.88	52.4	2.15	1209.3	6970.57	0.0345566	MM	22	54.7	1.5	4.27	3.61	139.1	101.5	253	607	393.5	193	19	75.7	15.8	0.1	10.76
0	1	24	90	12.49	1.31	0.7	10.42	10.5	5.6	83.4	197	12.7	335	15.4	1.35	24.3	5.62	16.9	0.86	37.7237	17.8	47.6	9.5	6.16	3.19	32	5.87	51.1	2.05	419.2	3929.5	0.0421875	MM	21.1	53.1	1.5	12.8	4.52	128.2	97.2	490	56.8	28.1	1427	107	26.5	17	0.36	10.7
0	2	61	90	12.52	0.5	0.65	11.36	4	5.2	90.7	109	13.4	50	12.8	1.12	30.3	3.69	17.9	2.5	10.49	34.1	30.4	7.8	3.82	0.99	31.7	6.53	57.9	1.86	3622	24580	0.0353312	MM	21.9	53.6	1.4	7.93	3.44	138.4	107.1	217	135.7	161.2	436	87	20.7	12.9	0.07	14
0	2	64	90	12.59	1.89	0.65	10.01	15	5.2	79.5	113	13	139	14.7	1.29	27.1	4.07	19	2.16	40.2554	21.7	25.5	3.2	3.73	0.83	34.4	5.31	49.7	2.25	145.6	1613.31	0.0375	MM	37.1	71.5	0.9	6.81	3.82	141.6	102.5	183	68.3	23.4	227	37	7.5	4.3	0.15	10.8
0	1	53	90	12.67	1	1.17	10.39	7.9	9.2	82	137	13.8	163	13.5	1.18	32.5	6.76	15.3	1.67	74.75	63.1	32.9	10.6	1.6	1.1	31.5	6.65	56.1	2	79.8	454	0.0374603	MM	32.2	63.7	1	7.34	4.28	137.9	101.1	186	102.1	104	260	43	19.7	9.1	0.19	11.9
0	1	37	90	12.67	1.76	0.96	9.86	13.9	7.6	77.8	141	12.4	176	12.8	1.13	31.1	6.41	15.7	0.71	17.3495	19.7	12.5	6.4	4.56	2.95	33.9	4.26	72.7	2.08	33.4	1021.87	0.0333333	MM	22.1	56	1.5	24.12	4.41	132.8	100	340	100.8	46.1	206	27	17.2	10.8	0.18	10.5
0	2	71	90	12.73	0.7	1.74	10.22	5.5	13.7	80.3	124	13	68	16.6	1.46	38.8	6.41	15.6	8.38	367.6	10.8	22.1	6.2	3.25	1.58	39.8	6.67	76.6	2.14	105.3	368	0.0366834	MM	22.6	62.4	1.8	7.44	4	144	97.1	189	70.2	151.6	348	501	12.9	6.7	0.09	12.8
0	1	49	90	12.74	1.63	0.76	10.28	12.8	6	80.7	176	12.8	197	12.1	1.06	24.2	1.73	19.4	27.79	11.4	20.9	15.2	5.5	7.54	4	40.3	4.06	52.4	2.14	285.782	256.9	0.0263027	MM	27	67.3	1.5	7.51	3.8	133	100.2	386	68.7	96.3	147	91	19	13.5	0.17	8.5
0	1	68	90	12.8	0.67	0.24	11.87	5.2	1.9	92.7	133	13.3	172	12.3	1.07	27.6	3.21	18.7	0.35	76.59	310.3	125.1	21.7	3.67	0.95	34.3	7.1	48.1	2.15	272	629	0.0311953	MM	24	58.3	1.4	11.6	4.1	136	103	197	91	137.4	220	18	34.1	12.4	0.14	8.3
0	1	39	90	12.81	1.73	0.2	10.82	13.5	1.6	84.5	146	17.1	186	13.1	1.14	24.4	6.16	15.7	2.35	15.51	13.5	18.9	3.5	5.76	5.06	20.1	5.35	44.8	1.11	645.4	3590	0.0567164	MM	12.2	32.3	1.6	7.43	2.91	148.3	124.5	161	54.8	48	331	58	8.8	5.3	0.22	12.1
0	2	50	90	12.89	0.66	0.35	11.83	5.1	2.7	91.8	102	13.1	200	16.9	1.49	28.8	4.8	15.9	8.2	6.1	10.9	16.9	4.1	5.23	1.55	30.8	4.16	40.9	1.97	57.1	2515.97	0.0483766	MM	29.6	60.4	1	8.1492	4.45	138.1	101.8	202.103	98	38.9	278	66	9.9	5.8	0.24	12.2
0	2	43	90	12.89	1.28	0.35	11.18	9.92	2.7	86.72	114	15.42	274	12.5	1.09	27.4	5.88	16.2	1.64	35.41	20.7	28.3	2.1	8.88	7.24	27.8	5.96	50.1	2.06	304.8	3586	0.0392086	MM	29.3	57.1	0.9	10.6	3.87	133.3	98.5	420	88.5	31.5	306	32	7.1	5	0.22	8.15
0	1	44	90	12.9	0.8	0.79	11.28	6.2	6.1	87.5	134	13.1	105	13.6	1.19	32.8	5.65	16.8	2.59	81.13	98.8	23.2	13.7	3.73	1.09	33.1	5.79	52.5	2	304.3	911	0.0359517	MM	20.8	53.9	1.6	7.3479	3.93	139.6	106.1	206.284	130.9	163.3	334	107	24.7	11	0.14	13.6
0	1	31	90	12.99	1.29	1.27	10	9.93	9.76	76.94	130	11.87	274	14.5	1.27	29.6	6.19	17	7.84	19.8003	15.4	17	7.2	4.02	1.15	32.2	5.91	71.8	2.17	629	2091.79	0.039441	MM	26.9	59.1	1.2	6.4266	4.09	136.6	103.3	268.419	111	168.3	247	50	16	8.8	0.24	8.79
0	1	50	90	13	1.22	0.74	11	9.4	5.7	84.6	157	13	196	12.6	1.09	26.2	4.13	16.4	1.25	7.22	372.9	161.1	7.5	4.2	0.62	35.7	7	61.8	2.02	84.1	232	0.0305322	MM	24.4	60.1	1.5	5.62	3.3	140	106	215	178	469.4	242	41	16.2	8.7	0.2	10.3
0	2	45	90	13	1.72	0.75	10.45	13.2	5.8	80.4	111	13.1	287	13.8	1.2	31.7	2.14	20.6	0.65	26.82	11.2	14.5	3.3	6.45	2.43	32.4	6	47.8	1.97	64	814	0.037037	MM	24.2	56.5	1.3	6.91	3.94	136.3	99.7	186	76	13.8	244	22	10.4	7.12	0.3	10.3
0	1	35	90	13.04	2.01	1.3	9.58	15.38	9.96	73.48	125	14.81	257	13.9	1.22	30.5	8.5	15.8	10.88	26.7824	74.9	69.1	5.9	4.56	2.62	34.5	5.86	68.2	2.22	163.6	811	0.0353623	MM	29.3	63.8	1.2	5.13	3.79	139.6	102.2	366	260.3	299.9	507	93	13.5	7.6	0.22	8.5
0	2	72	90	13.08	0.44	0.61	12.01	3.4	4.7	91.8	139	13.9	157	13.2	1.16	29.7	6.86	17.5	3.54	17.9	18.6	21.2	10.8	2.51	0.8	30.8	5.33	48.3	1.88	308.6	3226.38	0.0376623	MM	22.4	53.2	1.4	11.63	3.4	136.6	103.9	96	109.8	18	501	33	19.4	8.6	0.18	11.5
0	1	44	90	13.08	1.84	0.72	10.41	14.1	5.5	79.6	159	12.4	162	13	1.13	29.4	5.1	15.5	1	7.27	46.7	26.3	6.1	4.64	1.74	41.9	4.32	70.8	2.32	110.8	898	0.026969	MM	25	66.9	1.7	4.78	3.96	139.6	102.8	318	108	282.3	196	54	16.2	10.1	0.2	12.6
0	2	50	90	13.1	1.02	0.42	11.57	7.8	3.2	88.3	132	14.3	170	12.5	1.1	29.4	10.24	14.8	12.93	26.76	17.9	21.9	8.2	4.55	2.15	37.2	5.31	34.4	2.14	188.5	205	0.0295699	MM	20.8	58	1.8	12.12	2.54	136.1	91.2	86	86.8	78.7	478	10	18.7	10.5	0.22	12.7
0	2	27	90	13.14	1.08	0.96	11.02	8.2	7.3	83.9	117	13.9	241	13.9	1.2	28.1	6.48	15.5	5.03	31.582	20.4	19.9	13.5	3.26	1.52	38.7	10.2	67	2.02	321	1640	0.0310078	MM	26.9	65.6	1.4	6.94	3.9	136	102	255	77	33.8	264	120	35.7	22.2	0.26	10.8
0	1	55	90	13.2	0.91	0.26	12.03	6.9	2	91.1	85	14.9	340	16.5	1.45	35.7	4.05	16.7	1.76	453.3	59.4	52.6	17.4	1.99	0.73	30.6	6.59	32.2	2	2079.65	8821.98	0.0473856	MM	32.3	62.9	0.9	11.96	3.36	138.3	98.9	129	1342.9	734.5	285	10	21.4	4	0.33	9.7
0	1	26	90	13.21	1.25	1.02	10.44	9.5	7.7	79	154	12.3	265	12.5	1.09	28.4	9.15	15.3	3.41	23.8979	146.5	48.8	4.1	5.69	3.17	38.4	5.7	73.6	2.33	152.9	2064.51	0.0283854	MM	31.2	69.6	1.2	4.46	4.19	136.6	99.1	286	198.8	724.4	499	46	12.4	8.3	0.28	10.7
0	1	35	90	13.25	1.32	0.7	11.08	10	5.3	83.6	169	13.5	187	13	1.13	28.9	7.5	16.9	1.55	46.13	34	25.1	2.1	12.85	12.24	32.6	7.5	91.7	1.86	302	1794.45	0.0346626	MM	31	63.6	1.1	10.7729	3.95	139.3	104.8	356.216	74.6	79.2	461	128	10.8	8.7	0.2	10.5
0	2	28	90	13.27	1.37	1.18	10.68	10.3	8.9	80.5	127	14.5	269	13.7	1.2	29.5	6.41	14	3.63	39.3609	10.3	19.5	31.9	6.25	8.25	41.6	7.17	69.9	1.71	646.7	3077.36	0.0288462	MM	14.4	56	2.9	8.32	3.78	144.8	109.3	281	56.1	41.2	640	24	47.1	15.2	0.33	12.4
0	1	29	90	13.3	1.68	0.25	11.33	12.6	1.9	85.2	161	15.6	335	12.8	1.12	30.2	9.25	16.6	1.19	19.66	11.5	16.6	5.4	7.67	10.51	37.3	4.87	45.8	2.25	97	2713	0.0300268	MM	31.5	68.8	1.2	14.83	4.68	136	97.7	411	118.2	94.2	339	30	18.2	12.8	0.31	9.4
0	1	34	90	13.36	1.8	1.06	10.43	13.5	7.9	78.1	162	12.5	214	12.8	1.11	25.5	3.84	16.8	0.15	16.94	182.7	142.8	18.7	5.1	1.19	34.9	3.13	46.8	2.21	122.7	2506.41	0.0318052	MM	29.3	64.2	1.2	4.8	4.21	145.2	110.4	256	1688	480.1	225	38	33.3	14.6	0.23	10.9
0	1	44	90	13.37	0.44	0.62	12.3	3.3	4.6	92	129	12.8	53	13.6	1.19	30	7.5	17.6	6.28	30.6	413.1	98	65.2	2.6	3.24	32.5	14.77	92.1	2.13	180.9	5670.45	0.0366154	MM	24.8	57.3	1.3	15.14	3.44	143.3	105.4	482	373.7	468.4	368	23	83.1	17.9	0.07	13.8
0	1	38	90	13.38	0.94	0.54	11.84	7	4	88.5	134	12.9	102	11.8	1.03	22.8	7.98	15.3	2.42	3.95	20.3	27.2	6.6	12.17	18.22	34	2.86	38.1	1.87	143	298	0.0302941	MM	25.2	59.2	1.3	8.56	3.72	134	102.3	364	99.1	192.2	398	186	11.1	4.5	0.14	13.4
0	1	87	90	13.47	0.96	0.75	11.75	7.1	5.6	87.2	81	12.8	253	11.8	1.03	29.2	8.47	16.2	11.18	46.97	131.4	33.5	28.1	4.01	0.75	27.9	12.89	88.4	2.03	518.1	2568	0.0369176	MM	30	57.9	0.9	7.2979	4.04	137.3	106.5	292.965	216	705.1	215	17	40.7	12.6	0.27	10.9
0	1	47	90	13.51	0.73	0.59	12.17	5.4	4.4	90.1	170	15	154	13.5	1.17	28.1	3.5	19.3	2.75	21.39	38.7	48.7	6.2	2.63	0.82	27.2	9.39	85.7	1.92	1248.8	7528	0.0430147	MM	22	49.2	1.2	5.76	4.97	136.4	105.2	139	83	17.7	239	137	15.9	9.7	0.2	12.7
0	1	45	90	13.53	2.46	0.99	9.81	18.2	7.3	72.5	153	12.7	237	12.2	1.07	28.6	8.5	15.2	2.27	18.6283	29	25.2	2.2	6.65	6.15	40	5.29	68.5	2.34	136.2	2081	0.02675	MM	28.1	68.1	1.4	11.57	4.37	136.8	99.6	402	147.8	176	266	37	7.1	4.9	0.28	11.6
0	2	50	90	13.55	0.42	0.68	12.43	3.1	5	91.7	125	14.1	90	13.9	1.22	31.6	5.28	17	4.82	34.05	15.5	16.5	4.1	5.13	2.16	29.8	3.16	41	2.16	142.4	509	0.0409396	MM	30.2	60	1	11.69	4.16	134.6	97.4	137	148	47.2	384	26	11.2	7.1	0.1	10.3
0	1	43	90	13.69	0.74	1	11.88	5.4	7.3	86.8	131	12.2	195	12.8	1.12	35.8	8.39	14.7	4.08	29.2581	15.1	23.7	6.8	4.89	4.52	35.6	6.38	51.7	2.05	177.8	1119	0.0314607	MM	23.3	58.9	1.5	8.949	4.18	137.2	101.6	256.232	84.7	65.3	435	41	17.1	10.3	0.2	10.1
0	1	46	90	13.74	0.92	1.43	11.27	6.7	10.4	82	154	13	223	12.7	1.11	31.9	8.85	16.7	2.46	16.81	169.9	44.4	13.4	6.07	1.84	40.6	7.61	65.3	2.29	75.3	2336.04	0.0273399	MM	29.4	70	1.4	6.7559	4.3	137.3	99.9	281.462	337	1399.2	330	42	27	13.6	0.24	10.9
0	2	69	90	13.78	1.2	1.07	11.5	8.68	7.74	83.45	133	13.91	154	13.6	1.2	39.7	3.52	16.9	2.62	26.12	56.8	55.8	6.2	2.52	1.36	37	6.9	50.1	2.17	3036	8389.67	0.0324324	MM	27.6	64.6	1.3	6.23	3.42	138	99.4	135	113.5	104.3	578	37	13.5	7.3	0.13	8.73
0	1	39	90	13.79	1.46	0.83	11.35	10.6	6	82.3	151	12.5	203	13.2	1.15	24.7	6.46	16	0.83	13.53	70.8	41.4	1.9	9.53	19.63	43.3	3.53	52.5	2.21	138.1	577	0.0265589	MM	26.1	69.4	1.66	7.28	3.6	134.5	101	254	96.7	122.6	329	83.3	15.8	13.9	0.24	12.1
0	1	70	90	14	0.81	1.12	12.04	5.8	8	85.7	120	12.9	166	14.6	1.28	31.4	3.99	16.9	2.52	20.87	8	19.6	5	2.72	0.58	33.8	22.46	295.6	1.92	4295.2	7425.23	0.0378698	MM	23.8	57.6	1.4	5.56	4.29	135.6	107.5	456	91.1	22.4	319	368	11.4	6.4	0.18	10.6
0	1	64	90	14	1.11	1.46	11.4	7.9	10.4	81.4	164	11.3	178	13	1.13	32.7	6.59	16.7	0.95	0.97	11.8	13.6	6.4	3.59	1.25	35.4	9.41	97.9	2.08	206.2	2027.41	0.0319209	MM	28.1	63.5	1.3	7.42	4.09	132.6	96.9	267	95.6	20.8	295	37	14.9	8.5	0.19	10.4
1	1	68	90	14.05	1.35	0.94	11.73	9.6	6.7	83.5	155	13.2	176	13.7	1.2	28.2	6.5	16.8	2.68	4.25	70.6	45.7	9.8	3.81	3.2	32.6	11.02	53.4	1.83	699	6291	0.0368098	MM	20.8	53.4	1.6	8.725	3.74	146	115.7	263.55	56	172.5	586	904	27.6	17.8	0.18	10.3
0	1	23	90	14.07	2.03	1.86	10.05	14.4	13.2	71.4	108	14.5	254	13.4	1.18	25.4	6.06	18.2	5.61	38.4471	10	20.9	5.9	4.41	3.91	24	10.17	198.9	2.17	95.3	3586.55	0.0491667	MM	25.1	49.1	1	11.01	4.33	140.4	105.7	161	130.3	53.6	510	236	10.4	4.5	0.3	11.7
0	2	69	90	14.1	1.29	0.88	11.94	9.1	6.2	84.5	128	14.2	144	13	1.13	36.2	5.38	16.4	2.55	21.44	262.7	83.3	14.7	4.64	1.05	28.7	13.49	60.6	1.52	6083	11963	0.0393728	MM	27.1	55.8	1.1	7.8272	3.89	139.8	107.6	247.723	214.4	334.9	509	108	30.2	15.5	0.17	12.2
0	1	63	90	14.11	1.43	1.5	11.03	10.1	10.6	78.2	160	13.3	211	12.5	1.09	26.2	6.46	18.7	1.76	19.97	31.9	17	9.9	4.79	0.98	30.3	5.32	65.6	1.98	95	2363.86	0.0359736	MM	21.9	52.2	1.4	5.82	3.4	139	106	204	120.4	250.9	291	64	17	7.1	0.2	9.4
0	2	71	90	14.16	1.53	0.75	11.65	10.8	5.3	82.3	107	13.8	150	14.1	1.24	29.3	4.24	16.3	4.48	29.67	38	19.3	12.2	4.71	1.81	29.7	5	51.4	1.91	1800	7229.68	0.0417508	MM	25.1	54.8	1.2	3.91	2.6	136	103	186	94	171.5	315	17	20.8	8.6	0.16	10.9
0	2	80	90	14.2	1.08	0.9	12.24	7.6	6.3	85.9	123	13	174	15.6	1.37	28.7	4.4	16.9	3.83	33.77	32.6	25.1	4	3	0.61	24.7	8.48	64.2	1.96	627.3	7140	0.0554656	MM	23.8	48.5	1	5.57	3.91	133.8	102.6	150	127.8	109.8	270	17	7.9	3.9	0.19	11.1
1	1	68	90	14.22	1.08	0.24	12.83	7.6	1.7	90.2	120	14.9	124	12.7	1.12	29.4	4.48	15.1	10.45	48.9028	11.1	20.3	4.8	1.8	3.36	27.6	27.77	279.4	1.68	79.6	3830.24	0.0405797	MM	18.3	45.9	1.5	23.77	4.64	147.9	112.7	397	59.2	60.7	399	94	8.6	3.8	0.17	13.5
0	1	44	90	14.23	2.08	0.48	11.6	14.6	3.4	81.5	142	16	257	12.5	1.09	28.5	6.37	15.4	0.47	1.42	60.4	29.1	4.2	15.95	18.09	38.8	4.24	40.3	2.11	544	2575	0.0280928	MM	24.2	63	1.6	9.5	3.95	130.9	98.2	194	117	236.7	281	27	18.6	14.4	0.2762	11.0115
0	1	63	90	14.24	0.46	0.95	12.82	3.2	6.7	90	159	12.3	110	15.4	1.35	29.7	5.1	15.9	2.49	40.68	28.6	31.3	67.8	3.57	0.71	33.1	8.47	53.1	2	64.7	3213.89	0.0407855	MM	18.9	52	1.8	13.01	3.63	135.4	100.4	185	97.6	80.6	193	46	94.2	26.4	0.11	9.8
0	1	41	90	14.3	0.9	0.59	12.53	6.3	4.1	87.6	128	14.5	146	15	1.3	33.9	5.32	17.9	2.96	32.2028	14.3	16.1	9.6	5.55	1.22	37.3	11.3	142.1	2.18	707.402	2732.59	0.0348525	MM	38.2	75.5	1	7.43	4.4	141	108	457	87	36.3	190	209	29.9	20.3	0.14	9.5
0	1	46	90	14.39	1.96	0.76	11.61	13.62	5.3	80.71	140	12.6	152	12	1.04	24.8	5	16.4	1.33	17.855	13	19.1	3.6	8.07	9.18	38.7	7.3	67.4	2.07	415	1501	0.0268734	MM	28	66.7	1.4	6.56	3.9	138	103	280	50	18.4	244	39	14.2	10.56	0.17	11.3
1	1	54	90	14.43	0.74	0.89	12.78	5.1	6.2	88.6	153	12.8	130	15.3	1.34	35.7	6.18	17	3.82	79.78	108.6	57.9	10.1	3.37	1.73	31.9	11.53	94.8	1.58	798.8	4199.61	0.0420063	MM	21	52.9	1.5	8.6309	4.08	144.9	106.7	295.412	93	174.9	715	159	20.9	10.8	0.14	10.7
0	1	54	90	14.43	0.98	0.75	12.57	6.82	5.2	87.11	121	12.6	154	13.7	1.19	33	9.15	15.6	2.1	19.35	15.5	56.5	3.2	3.03	0.73	30	5.02	42.1	1.9	270	1623	0.0396667	MM	24.4	54.4	1.2	7.05	5.04	145.1	110.9	216	71	44	612	92	9.4	6.2	0.17	11.2
0	1	24	90	14.46	0.77	0.27	13.4	5.3	1.9	92.7	87	13.2	274	14.2	1.25	30.6	5.69	16.1	8.12	11.94	13.8	13.7	6.3	2.59	2.1	31.9	8.73	61.4	2.19	523.28	2883.82	0.039185	MM	28.3	60.2	1.13	9.0455	3.9	139.7	94.9	263.825	127.6	122.5	170	9.8	12.3	6	0.35	12.6
0	1	24	90	14.7	1.21	0.68	12.76	8.2	4.6	86.8	157	12.6	251	13.6	1.18	27.6	4.59	17.6	2.02	5.3	57.4	19.8	5.5	5.48	1.24	39.8	2.7	62.7	2.16	666	746	0.0296482	MM	28.1	67.9	1.4	6.95	3.9	136	98	529	54	110.3	244	49	12.5	7	0.25	9.9
0	2	58	90	14.8	0.95	0.68	13.05	6.4	4.6	88.2	99	13.6	205	14.8	1.3	29.2	5.34	14.6	13.44	11.71	42.9	60.3	5.3	2.36	1.24	30.8	6.52	31.2	1.97	48.8	147.6	0.0422078	MM	28.4	59.2	1.1	7.05	4.58	136.3	102.6	103	90	39.4	654	39	12.2	6.9	0.23	11.2
1	1	77	90	15.05	0.41	0.42	14.21	2.7	2.8	94.4	155	13.2	153	16.9	1.49	31.6	4.45	23.7	6.52	52.19	265.7	210.4	74.9	2.69	1.45	32	17.57	147.2	1.09	3005	10615	0.0465625	30mmHg/ 60%	21.5	53.5	1.5	9.5531	4.96	134.7	101.5	326.478	212	877.6	983	623	103.1	28.2	0.16	10.5
0	1	44	90	15.2	1.46	0.52	13.15	9.6	3.4	86.5	139	13.8	195	12.1	1.05	25.7	5	16.2	0.62	10.97	30.9	12.3	3.9	6.8	3.45	35.4	5	59.3	2.17	295.2	4901	0.029661	MM	29.9	65.3	1.2	7.23	3.6	138	101	317	56	181.6	233	38	16.1	12.2	0.21	10.6
0	1	30	90	15.2	1.57	0.35	13.22	10.3	2.3	87	171	15.2	356	12.4	1.08	23.2	8.2	17	2.17	19.11	22.4	39.4	1.5	8.03	9.63	35.4	6.07	69.7	2.17	282	2253.04	0.0305085	MM	31.2	66.6	1.1	10.59	4.32	141.7	105.1	369	114.6	42.2	711	46	5.6	4.1	0.44	12.5
0	1	44	90	15.26	1.16	0.81	13.28	7.6	5.3	87	144	13.4	214	13.1	1.14	35.3	7.9	18.6	10.77	25.35	19.4	18.9	11.9	3.19	1.43	35.7	7.11	65.3	1.24	1941	5335.93	0.0319328	MM	29.7	65.4	1.2	5.19	4.07	148.9	115.8	188.4	81.3	22.3	312	10	24.6	12.7	0.22	10.5
0	2	43	90	15.38	0.63	0.74	13.98	4.1	4.8	90.9	139	14.6	193	13.7	1.21	35.6	7.3	17.3	3.58	41.86	21	19.4	17.7	2.47	1.07	40.3	6.92	35.6	2.25	754.6	5756.35	0.0300248	MM	18.1	58.4	2.2	9.11	4.59	135	102.6	54	179.1	173.7	489	19	31.1	13.4	0.21	10.9
0	2	50	90	15.4	1.26	0.53	13.54	8.19	3.46	87.95	148	13.67	139	15.5	1.36	30.8	6.85	17.1	2.09	28.4568	11.7	14.3	3.1	5.93	2.7	29.5	5.77	42.4	1.87	174	3069.26	0.0461017	MM	27.7	57.2	1.1	8.5748	2.43	134.9	94.1	233.95	60.7	32.8	258	74	10.7	7.6	0.16	11.43
0	2	45	90	15.42	0.82	0.88	13.57	5.3	5.7	88	151	12.9	100	12.5	1.09	47.2	1.42	78.3	0.88	119.3	27.4	15.2	8.3	2.91	1.09	24.8	9.3	89.3	1.84	250.6	3005.34	0.0439516	MM	23.3	48.1	1.1	4.21	3.3	141	106	196	99	122.5	243	62	13.4	5.13	0.11	10.7
0	1	38	90	15.43	1.2	0.89	13.3	7.8	5.8	86.2	189	13.5	281	15.5	1.34	27.6	7.79	14.3	2.15	20.54	31.4	17.1	4.3	4.28	2.7	35.2	4	43.6	2.21	302.446	2442.13	0.0380682	MM	27.5	62.7	1.3	17.73	3.9	139	101	211	173	35.7	235	27	12.7	8.4	0.3	10.7
0	1	41	90	15.5	1.08	0.87	13.52	7	5.6	87.2	144	13.9	168	14.7	1.27	27.8	5.32	17.1	2.11	14.6	341.1	183.2	80.5	4.09	0.97	36.7	7.8	83.1	2.07	878.716	6119.7	0.0346049	MM	21.3	58	1.7	6.4	4	143	109	223	164	605.6	221	58	126.7	46.2	0.18	10.6
0	2	43	90	15.6	1.23	1.22	13.1	7.9	7.8	84	131	13.1	206	13.7	1.2	25.4	7.35	15.8	0.7	87.27	16	15.7	3	9.24	11.84	35.4	5.37	33	2.21	47.3	155	0.0338983	MM	33.8	69.2	1	10.7343	4.34	138.8	108	294.454	98.7	49.1	269	28	13.3	10.3	0.23	11.1
0	2	48	90	15.6	1.73	1.79	11.72	11.1	11.5	75.1	100	14.3	206	12.7	1.11	34.6	8.68	15.5	3.17	23.65	17.1	21.6	4	7.03	3.85	33.6	5.31	47	2.1519	101.5	762	0.0330357	MM	30.5	64.1	1.1	9.45	4.0505	137.651	102.099	295.173	109	51.8	459	42	11.4	7.4	0.28	13.4
0	1	35	90	15.6	2.31	0.91	11.9	14.8	5.8	76.2	140	13.4	218	12.6	1.1	29.2	6.01	15.3	2.09	14.72	20.2	14.3	7.9	4.79	5.97	36.1	5.67	62.5	2.17	42.1	163	0.0304709	MM	25.6	61.7	1.4	8.2816	3.93	137.6	103.7	310.684	83	80.1	337	46	24.1	16.2	0.25	11.5
0	1	50	90	15.68	1.51	1.03	12.94	9.6	6.6	82.5	139	13.2	279	12.9	1.12	28.2	3.93	17.3	0.71	27.45	22	16.7	2.2	7.59	5.64	30.3	5.3	62.1	2.18	241.191	240	0.0369637	MM	25.2	55.5	1.2	15.14	4.3	137	103	391	98	57.3	296	32	10	7.8	0.29	10.4
0	1	36	90	15.8	1.33	0.85	13.57	8.4	5.4	85.9	167	13.3	227	12.7	1.11	25.4	5.68	16.8	0.81	27.5532	85.4	28.5	5.7	6.51	2.45	33.3	6.04	73.6	2.1	937.2	671	0.0333333	MM	27.3	60.6	1.2	9.04	4.22	136.2	100.2	323	96	38.9	312	124	11.2	5.5	0.26	11.3
0	1	35	90	15.9	1.06	1.37	13.2	6.7	8.6	83.1	131	13.3	196	12.7	1.11	29.1	5.93	16.5	5.06	22.1148	12.9	14.5	4.1	6.2	2.04	34.2	3.76	50.3	2.1	895	90	0.0324561	<300	25.7	59.9	1.3	11.87	3.63	142.2	104.3	313	142.8	114.3	503	94	8.4	4.3	0.18	9.3
0	2	60	90	15.94	1.58	0.75	13.6	9.9	4.7	85.3	154	12.6	211	14.3	1.24	29.1	4.24	17.5	1.58	17.02	21.6	43.5	8.7	3.88	0.74	33.8	9.5	69.3	2.01	2627.6	6940	0.0366864	MM	22.3	56.1	1.5	7.25	3.7	138	108	166	46	31.4	330	69	19.1	10.4	0.22	10.2
1	1	69	90	15.97	1.28	0.7	13.96	8	4.4	87.4	142	13.1	163	15	1.3	33.8	4.03	19.6	4.45	15.15	49.1	31.3	2.4	4.17	2.02	38.9	5	64	2.24	1663	2996	0.033419	79/92%	29.7	68.6	1.3	5.06	4.3	140	108	409	200	125.1	174	44	7.4	5	0.22	13.4
0	1	42	90	15.97	1.6	0.94	13.1	10	5.9	82	136	14.4	125	17.1	1.48	35.2	5.67	16.4	3.55	27.96	406.1	237.9	65.4	3.66	2.2	39.5	9.6	103.7	2.21	659.564	107	0.0374684	MM	30.1	69.6	1.3	5.35	3.7	140	105	386	292	996.9	342	54	95.6	30.2	0.1958	11.7628
0	2	63	90	16.11	1.05	1.11	13.92	6.5	6.9	86.4	170	12.9	211	14.7	1.29	26.8	5.28	17.7	4.36	29.68	62.1	60.5	10.3	3.45	2.37	36.4	6.95	44.5	1.54	478.5	132	0.0354396	MM	21.8	58.2	1.7	17.12	3.68	149.1	112.4	204	93.6	399.4	1551	377	26.1	15.8	0.25	11.6
0	1	26	90	16.2	1.66	0.81	13.66	10.22	5	84.31	125	12.4	168	16.9	1.46	29	9.15	14.9	1.69	23.8912	59.8	22.3	5.2	3.62	1.2	35.3	3.6	45.5	2.06	137	317	0.0413598	MM	23.6	58.9	1.5	5.98	4.011	137.434	102.017	146	155	207.7	302	24	14.2	9	0.21	12.6
0	1	31	90	16.27	1.35	0.89	13.91	8.3	5.5	85.5	158	15	191	13.6	1.2	34.3	7.26	15.6	2.05	14.67	9.1	21.1	7.7	12.91	11.05	42	4.5	43.9	2.2	52.4	2293.42	0.0285714	MM	23.7	65.7	1.8	10.36	3.62	128.5	94.9	379	183.4	35.8	358	20	23.9	16.2	0.21	11.2
0	1	35	90	16.31	1.35	0.59	14.25	8.3	3.6	87.4	147	12.6	200	12.8	1.12	28.4	7.35	15.5	0.57	12.87	31.7	18.4	9.9	4.51	2.97	34.2	4.72	63.5	2.12	72.2	793	0.0327485	MM	25.9	60.1	1.3	6.19	4.04	132.4	100.9	287	102.7	149.8	292	76	25.9	16	0.23	11.5
1	2	26	90	16.4	1.82	0.79	13.51	11.1	4.8	82.5	122	13.3	123	16.5	1.45	26	2.23	17.6	6.9904	23.04	7.9	41.4	4.7	3.46	2.16	31.5	4.77	57.1	2.21	123.6	677	0.0460317	54/50%	30.6	62.1	1	6.7395	3.44	140.9	102.6	261.432	989	79.5	805	374	9	4.3	0.15	12.6
0	2	39	90	16.4	2.11	1.33	12.83	12.9	8.1	78.3	112	12.8	259	14.3	1.25	28.6	3.99	18	6.29	20.92	16	18.4	5.4	4.02	2.79	44.3	1.78	41.4	2.39	45.7	735	0.0282167	MM	28.2	72.5	1.6	5.76	4.53	139.8	100.3	230	72	89.4	161	21	10.2	4.8	0.31	12.1
0	1	39	90	16.41	1.14	1.17	13.63	6.94	7.14	83.04	131	12.2	199	14.7	1.29	27.9	7.3	16	3.87	0.84	95.1	24.9	11.2	3.65	1.34	30.7	5.6	72.9	2.01	920.6	7981	0.0420195	MM	24.6	55.3	1.2	9.03	3.22	139.3	103.1	151	123	152.7	433	48	21.9	10.7	0.21	10.5
0	1	52	90	16.43	1.04	0.48	14.79	6.3	2.9	90	128	14.7	256	11.9	1.03	19.7	10.01	16.7	6.36	20.74	50.9	63	5.8	4.86	5.85	27.3	9.72	48.8	2.02	340	9563	0.0377289	MM	31.8	59.1	0.9	9.141	3.94	140.7	105.1	272.559	165.5	137.2	595	265	12.7	6.9	0.33	12.8
0	1	43	90	16.44	1.16	0.83	14.31	7.04	5.04	87.04	106	12.3	264	13.7	1.2	29	6.81	17	4.22	30.14	18.3	30.3	6.5	4.96	3.25	33	7.96	46.9	2.12	587	1483.44	0.0363636	MM	27.5	60.5	1.2	10.22	3.76	138.2	99	151	122.7	126.1	1077	51	19.1	12.6	0.28	10.7
0	1	27	90	16.45	1.28	0.94	14.13	7.8	5.7	85.9	146	12.5	210	13.7	1.2	32.5	6.18	15.8	3.13	7.94	12.7	13.5	2.6	4.61	1.75	35.6	6.24	51.5	2.1	158.5	940	0.0337079	MM	22.2	57.8	1.6	8.88	4.18	134.8	99.5	192	80	20.9	266	25	8.5	5.9	0.23	10.9
0	1	30	90	16.56	1.32	1.09	14.11	8	6.6	85.2	142	12.8	365	14.4	1.26	25.4	7.18	16.5	8.36	25.7132	50.2	63.7	4.5	6.91	3.22	32	8.71	50.1	2.1148	295.39	2416.64	0.039375	MM	36.4	68.4	0.9	4.89	4.0308	137.008	100.279	317.953	155	181.9	516	42	10.1	5.6	0.34	9.2
0	2	31	90	16.6	1.13	0.71	14.71	6.8	4.3	88.6	110	13.4	197	12.2	1.06	27.9	8.26	14.8	7.69	40.5611	7.1	16.9	3.6	7.76	5.1	27.4	2.84	43.9	1.9	326.6	363	0.0386861	MM	24.1	51.5	1.1	6.45	4.47	133.9	100.4	128	82.8	7.9	481	16	9.8	6.2	0.24	12
0	1	47	90	16.64	1.21	0.52	14.84	7.3	3.1	89.2	163	11.9	222	12.5	1.09	28.9	7.54	16.1	2.29	11.36	27.2	25	4.1	6.24	2.7	33.2	2.55	73.6	2.12	84.6	342	0.0328313	MM	28.3	61.5	1.2	6.21	4.37	139.3	103.3	355	77.9	77.1	228	42	10.1	6	0.28	12.7
0	1	44	90	16.89	0.61	0.78	15.47	3.6	4.6	91.6	179	11.6	202	12.3	1.07	28.1	4.54	17.1	0.88	28.57	39.1	36.4	8.8	5.9	10.19	33.6	3.69	66.6	2.16	91.9	3144.84	0.0318452	MM	25.1	58.7	1.3	12.17	4.47	129.1	95	257	91.8	140.3	341	122	24.8	16	0.19	9.4
0	2	56	90	17	1.05	1.15	14.75	6.2	6.8	86.9	157	13.2	156	15.3	1.34	29.3	3.6	18.6	3.44	23.66	54.2	34.1	7.7	3.2	1.58	35.7	7.65	61.8	2.14	1008.7	6298.7	0.037535	MM	21.6	57.3	1.7	7.9	3.45	148.8	112.2	202	107.7	83.3	627	72	17.6	9.9	0.22	14.2
0	1	51	90	17.07	1.08	1.67	14.27	6.3	9.8	83.6	153	12.3	134	14.7	1.29	28.8	5.62	16.7	2.47	51.44	42.7	41.3	5.4	2.28	1.23	33.2	3.16	78	2.09	3056.1	8809.46	0.0388554	MM	30	63.2	1.1	4.77	3.63	140.1	104.2	202	158.4	170.2	431	34	9.2	3.8	0.17	12.3
0	2	56	90	17.18	0.94	0.5	15.7	5.5	2.9	91.4	122	13.1	148	11.5	1	23.5	5.88	17.1	2.19	51.4963	22.5	18.2	4.5	3.91	1.65	38.6	6.99	29.8	2.33	49.8	587	0.0259067	MM	29.8	68.4	1.3	14.78	4.93	134.2	97.2	68	139.7	341	348	13	10.2	5.7	0.2	13.3
0	1	70	90	17.23	0.47	0.95	15.7	2.7	5.5	91.1	125	13.4	350	14.7	1.29	29.6	4.55	16.2	5.97	40.8049	48.6	45.3	18.4	1.6	0.62	35.7	5.39	43.6	2.15	1389.32	10179.2	0.0361345	MM	28.4	64.1	1.3	7.2	4.15	135.8	94.1	4	175.9	127.5	399	28	32.5	14.1	0.35	10
0	1	40	90	17.33	0.83	1.06	15.39	4.8	6.1	88.8	138	14.5	129	18.2	1.6	48.8	6.86	16.7	2.94	9.56	8.7	40.3	19	3.59	7.24	43.3	31.14	459.5	2.44	1512.5	15024	0.0369515	MM	26.4	69.7	1.6	10.31	4.98	146.7	109.7	358	158.6	105.4	1014	101	29.3	10.3	0.18	13.7
0	1	38	90	17.46	1.83	0.63	14.88	10.5	3.6	85.2	130	13.6	173	13.8	1.21	31.1	8.24	15.6	9.18	18.68	21.2	37.3	3.5	11.14	15.73	33	29.6	380.5	1.34	532.4	3620.24	0.0366667	MM	29.8	62.8	1.1	12.0615	4.97	130.1	98.3	425.989	84.7	38.3	1132	658	13	9.5	0.22	12.8
0	1	38	90	17.58	1.58	0.49	15.49	9	2.8	88.1	133	13.5	291	13.9	1.2	35.9	6.89	15.8	1.42	27.27	27.2	29.5	5.7	3.68	2.28	31.2	5.63	50.5	2.14	366	435	0.0384615	MM	28.4	59.6	1.1	10.46	4.12	136.6	100.5	249.2	113.1	40.6	296	153	14.1	8.4	0.33	11.4
0	1	48	90	17.79	0.75	1.51	15.39	4.2	8.5	86.5	121	12.9	208	12.5	1.1	31.1	6.39	16.4	2.96	12.23	32.7	34.5	11.8	3.47	1.41	37.4	5.05	77.4	2.29	115.6	1667.88	0.0294118	MM	28.7	66.1	1.3	4.96	5.09	134.5	99	169	174.3	194.1	389	60	19.8	8	0.25	11.9
0	1	73	90	17.88	0.82	0.43	16.61	4.6	2.4	92.9	131	14.1	206	13.8	1.2	35.8	6.46	16.3	4.34	112.8	27.1	36.1	8.9	3.3	3.08	28.5	12.7	55.9	1.86	388	3739	0.0421053	MM	19	47.5	1.5	7.61	4.8	141	108	233	64	39.1	507	123	28.7	19.8	0.25	12.2
0	2	63	90	17.89	0.48	1.06	16.32	2.66	5.9	91.2	126	12.58	149	12.8	1.12	31.7	4.13	16.6	4.2	64.91	45.5	26.1	7.9	3.41	1.52	33.5	2.5	65.6	1.91	471.6	5039.05	0.0334328	MM	24	57.5	1.4	7.74	3.03	137.1	97.4	155	120.9	116	353	56	12.8	4.9	0.12	7.92
0	1	83	90	17.96	0.4	0.18	17.37	2.2	1	96.7	113	16.1	77	25.4	2.26	40.2	3.79	16.3	16.28	578.3	111.2	138.1	35.5	1.29	2.37	26.2	18.22	103.2	1.82	30.5	66.8	0.0862595	MM	20.8	47	1.3	6.38	4.6	141.7	114.1	297	163.6	139.6	191	22	51.1	15.6	0.07	9.4
0	1	37	90	18.01	1.37	1.06	15.58	7.6	5.9	86.5	147	13.4	258	12.6	1.09	32.9	4.2	16.1	1.18	25.57	22.7	20.3	3.5	5.55	1.1	40.2	4.8	81.1	2.25	701	4859	0.0271144	MM	25.1	65.4	1.6	13.49	4.81	139.5	104	370	108	42	255	56	10.6	7.1	0.28	10.7
0	1	70	90	18.27	0.68	0.93	16.63	3.7	5.1	91	155	11.9	134	13.4	1.17	35.4	5.1	18.3	9.43	26.18	38.9	59.4	4.6	3.24	0.6	25.2	25.78	326.2	1.71	2337.1	9314.3	0.0464286	MM	25.8	51	1	13.81	4.68	135.2	100.1	547	80	177.3	386	293	13.2	8.6	0.14	10.5
1	1	80	90	18.32	0.73	0.24	17.33	4	1.3	94.6	141	13.9	149	13.4	1.16	28.2	4.22	17.3	1.77	7.52	36.6	31.7	11.7	3.55	3.14	35.6	13.28	156.8	1.69	1541.8	5285.76	0.0325843	MM	22.9	58.5	1.6	13.24	4.6	134.6	104	629.2	84.2	119	358	117	28.7	17	0.15	9.8
0	1	88	90	18.32	1.41	1.17	15.7	7.7	6.4	85.7	120	13.6	211	12.6	1.09	24.6	7.67	16.7	3.78	29.17	28.3	38.5	17.4	3.96	1.62	36.7	7.11	92	2.24	607	1891.62	0.0297003	MM	28.2	64.9	1.3	4.83	3.5	140.4	104.4	379.4	118.3	178.1	437	115	25.9	8.5	0.25	11.7
0	1	48	90	18.4	1.21	0.85	16.34	6.6	4.6	88.8	154	14.8	213	14.2	1.24	30.5	5.77	17.4	2.26	40.3228	276.8	192.9	12.2	3.42	0.73	35.7	8.54	58.2	2.1	343.9	1186	0.0347339	MM	24.7	60.4	1.4	5.65	4.2	135.8	102.5	115	173.3	1250.9	505	60	22.1	9.9	0.18	8.4
1	2	79	90	18.45	1.11	1	16.33	6	5.4	88.5	138	13.2	153	13.7	1.2	29.8	4.88	16.5	4.2	34.8956	27.3	34.2	8.5	4.05	0.75	32.5	5.54	60.3	2.08	1910.3	8524	0.0369231	MM	24.3	56.8	1.34	7.1999	3.37	141.9	110.8	194.493	105.9	155.8	549	98.7	23.1	14.6	0.17	11.4
0	2	79	90	18.45	1.16	1.09	16.16	6.3	5.9	87.6	129	12.8	149	12.9	1.13	34.3	3.77	17.9	2.61	15.89	35.1	30.2	9.4	3.81	0.5	32	6.96	54.9	1.98	217	7019.28	0.0353125	MM	19.4	51.4	1.6	4.94	3.8	135.3	104	72	237.8	277	225	15	21.2	11.8	0.18	12.4
0	1	66	90	18.59	0.46	1.13	16.95	2.5	6.1	91.2	151	12.8	158	14.7	1.29	31.3	5.62	18.9	1.96	28.78	334.7	166.4	86.8	2.63	1.5	35.2	4.76	65.1	2.02	282.2	7811.08	0.0366477	MM	23.1	58.3	1.5	7.53	3.12	135.6	100.9	141	206.3	413.9	213	133	116.4	29.6	0.19	11.8
0	2	58	90	18.64	1.42	0.75	16.37	7.6	4	87.8	171	12.6	137	11.6	1.01	24.8	2.91	18.3	2.32	31.7518	85.3	39.9	3.9	2.99	1.02	29.7	4.07	33.3	2.04	914.2	22484	0.0340067	MM	23.1	52.8	1.3	4.99	3.71	136.9	101.1	178	192.3	241.8	300	34	7.8	3.9	0.18	13.3
0	1	80	90	18.68	2.69	1.85	13.73	14.4	9.9	73.5	112	14.9	148	13.9	1.22	28.9	5.12	16.9	3.74	51.98	97.6	97.4	8.4	2.69	0.95	29.4	18.45	141.8	1.79	45.2	90	0.0414966	MM	27.4	56.8	1.1	4.26	3.1	136.2	92.6	540	80.5	94.3	570	558	16.2	7.8	0.18	12.2
0	1	49	90	18.74	0.84	1.54	16.34	4.5	8.2	87.2	140	14.3	165	12	1.04	25.2	5.6	17.6	2.48	18.56	170.4	120.8	20.1	4.47	1.86	34.3	5.19	58.4	2.07	370.138	947	0.0303207	MM	28.2	62.5	1.2	5.93	3.77	134.5	99.2	162	111.1	126.6	319	148	30.4	10.3	0.19	11.6
0	1	46	90	18.9	2.12	1.59	14.61	11.2	8.4	77.3	164	13.1	187	12.5	1.09	27.6	7.31	16.8	2.2	22.45	53.7	187.9	29.4	9.64	16.53	34.3	16.27	369.5	1.29	1941.3	8122.81	0.0317784	MM	22.4	56.7	1.5	16.37	5.68	139.2	105	617	57.8	91.6	1313	311	47.9	18.5	0.16	8.7
0	2	30	90	19.02	1.92	0.61	16.47	10.1	3.2	86.6	120	16.5	349	12.5	1.09	22.1	5.61	15.5	8.83	80.6689	4.1	16.2	4.2	12.04	20.29	37.4	2.63	43.2	2.24	441.3	6098	0.0291444	MM	34.9	72.3	1.07	8.48	3.6	128.1	96.7	403.8	116	6.5	288.9	21.8	24.9	20.7	0.35	10.1
0	2	61	90	19.14	1.44	1.05	16.63	7.5	5.5	86.9	107	14.3	184	13	1.13	49.3	4.74	17.3	4.22	23.05	95.5	87.4	12.5	2.63	0.67	25.1	7.3	56.7	1.95	1797.38	10311.6	0.0450199	MM	22.4	47.5	1.1	5.29	3.89	132.3	102.7	105	544	277.9	492	64	22	9.5	0.24	12.9
0	1	83	90	19.32	0.54	0.43	18.33	2.8	2.2	94.9	164	13.7	223	15.5	1.36	36.7	2.32	16.4	4.57	10.03	45.9	39.8	16.1	3.63	0.38	26.4	14.32	143.5	1.75	1554	11318.7	0.0515152	MM	19.9	46.3	1.3	6.74	4.74	141.9	106.4	335	90.2	83.9	225	42	43.1	27	0.26	11.6
0	1	62	90	19.36	1.14	0.77	17.37	5.9	4	89.7	140	14.2	131	14.4	1.28	30.8	4.34	16.6	2.89	33.6	22	32.2	4	2	1.25	34.7	2.17	60	2.09	2431.5	24469	0.0368876	MM	26.1	60.8	1.3	5.53	4.69	135.2	102.3	138	169.2	120.9	347	71	9.7	5.7	0.16	12
0	1	48	90	19.41	1.49	1.71	16.07	7.7	8.8	82.8	121	12.8	135	12.8	1.12	26.2	7.32	15.9	3.78	4.8	130	66.4	65	8.65	3.95	36	5.18	62.5	2.1	826.707	274	0.0311111	MM	28.8	64.8	1.25	5.26	3.1	130.6	91.8	356	132.5	144.6	383	62.1	98.5	33.5	0.16	11.7
0	1	52	90	19.42	1.03	1.3	17.05	5.3	6.7	87.8	112	13.7	269	14.7	1.3	28.5	4.24	17.9	1.53	11.15	9.3	14.6	3.7	2.2	1.24	34.8	6.58	58.5	2.08	725.243	381	0.0373563	MM	21.6	56.4	1.6	12.18	2.83	134.6	97.4	127	75	6.7	415	27	7.8	4.1	0.27	9.9
0	2	43	90	19.45	1.81	1	16.55	9.32	5.12	85.07	143	12.92	236	15.2	1.33	29.2	4.11	15	8.72	11.07	27.3	46.4	4.5	12.72	21.54	31.9	3.93	60.4	1.44	676.127	6061.58	0.0416928	MM	27.3	59.2	1.2	6.36	4.21	131.3	96.7	268	74.8	33.7	799	78	5.2	0.7	0.27	11.52
0	2	67	90	19.86	1.95	1.31	16.4	9.8	6.6	82.6	113	14.2	206	14.4	1.25	35.7	4.22	16.5	2.6	8.56	20.5	22.6	9.5	2.66	1.06	27.8	6.29	55	1.98	2350	9050.84	0.044964	MM	26.3	54.1	1.1	6.77	3.5	135	98.4	176.3	90.8	62.3	410	34	19.2	9.7	0.21	10.4
0	2	51	90	20.02	0.82	0.28	18.82	4.1	1.4	94	119	12.7	218	14.8	1.3	29.4	5.28	16.5	9.34	43.1675	19.1	28.2	4.4	2.05	1.37	42.5	12.15	37.1	2.35	731.589	5364.23	0.0305882	MM	26.5	69	1.6	10.74	3.54	139.9	102	157	121.6	110.2	486	70	9.8	5.4	0.29	13.1
0	2	40	90	20.11	0.95	0.7	18.4	4.7	3.5	91.5	103	15.5	330	13.4	1.17	27.9	7.32	14.9	7.34	17.02	9.7	28.4	10	9.25	7.02	29	1.3	27.4	1.47	68	127	0.0403448	MM	24.2	53.2	1.2	12.02	3.9	132.4	101.6	111.5	104.7	36.7	676	61	25.1	15.1	0.35	10.6
0	1	29	90	20.34	1.89	1.55	16.54	9.3	7.6	81.3	140	12.3	360	14.3	1.25	27.7	4.61	17.2	12.46	5.54	31.3	39.8	17.3	3.51	2.04	34.3	2.71	69.7	2.41	678.691	4524.64	0.0364431	MM	32.1	66.4	1.1	6.5151	4.46	139.4	103.5	299.953	248	304	747	60	29.7	12.4	0.35	9.7
0	1	49	90	20.5	0.76	0.39	19.35	3.7	1.9	94.4	156	13.1	140	12.8	1.11	25.5	6.04	16.5	0.78	14.9	156.3	66.8	19.9	3.04	0.94	29.7	6.3	79.4	1.82	1489	8435	0.0373737	MM	17.7	47.4	1.7	6.61	4.4	138	106	270	165	488	900	55	34.9	15	0.14	10.5
0	1	48	90	20.84	1.98	1.56	17.28	9.5	7.5	82.9	154	12.4	196	11.8	1.03	23.2	4.03	16.4	4.12	9.97	48.2	53.2	9	6.46	1.84	32.8	2.8	56.9	2.34	134.1	4920.63	0.0314024	MM	27.3	60.1	1.2	7.82	4.2	138	101	186	104	681.2	199	30	15.5	6.5	0.21	10.8
0	1	51	90	20.91	1.15	0.9	18.71	5.5	4.3	89.5	106	13.1	363	15	1.34	44.9	2.38	16.7	2.99	76.3066	100.7	54.2	2.9	2.35	1.09	37.7	4.21	34	2.21	963.076	6357.34	0.0355438	MM	20	57.7	1.9	4.99	3.85	138.6	99.4	68	106.7	37.7	287	16	6.3	3.4	0.35	9.7
0	1	52	90	21	1.2	1.01	18.75	5.7	4.8	89.3	141	14.9	168	13.4	1.16	28.7	5.73	15.1	2.15	78.13	474.9	91	31.5	3.54	0.93	35.7	6.69	74.7	2.17	268.4	722	0.032493	MM	31.1	66.8	1.1	6.5635	4.35	134.9	101.4	246.667	431.9	1105.5	317	37	46.7	15.2	0.2	12.2
0	1	32	90	21	1.85	0.86	18.23	8.8	4.1	86.8	169	13.1	142	14	1.23	34.2	5.95	16.6	6.83	13.5	45.7	29.4	8.2	3.38	3.91	31.1	9.32	88.2	1.78	1365.4	941	0.0395498	MM	22.8	53.9	1.36	12.25	4.3	133.7	101.3	345.9	95.1	208.1	412	61.7	21.2	13	0.18	12.7
0	2	34	90	21.04	1.38	1.1	18.52	6.54	5.25	88.01	124	13.17	98	15.8	1.39	36.6	9.01	15.4	7.62	27.1294	15.1	24.3	11.9	3.27	2.29	31.2	7.1	49.3	1.94	46.8	6440.52	0.0445513	MM	25.4	56.6	1.2	7.39	3.81	138.5	106.1	145	92.2	52.3	434	23	27.8	15.9	0.14	14.08
0	2	76	90	21.46	0.97	1.01	19.46	4.5	4.7	90.7	144	14.7	200	13.6	1.19	24	4.2	18.4	2.94	9.48	219.2	128.1	7	3.73	1.26	36.2	14.45	79.1	2.1	863.9	9310	0.0328729	MM	26.9	63.1	1.3	6.31	3.99	138.2	102.6	437	215	218.1	399	52	20	13	0.26	13
0	1	32	90	21.55	0.75	0.39	20.36	3.5	1.8	94.5	140	13.3	234	13.7	1.21	30.6	3.15	16.5	2.29	29.4033	15.2	18	5.6	3.23	0.96	28.8	3.47	51.2	1.98	454.771	3663.62	0.0420139	MM	35.9	64.7	0.8	10.57	3.51	135	97.4	219	80.4	57.2	471	96	12.5	6.9	0.23	10
0	1	37	90	21.56	2.29	2.18	16.86	10.6	10.1	78.2	114	12.2	347	13.3	1.16	26.5	7.98	15.5	4.51	1.53	106.2	174.9	12.7	5.86	2.64	30.5	4.11	72.6	2.27	476.42	406	0.0380328	MM	25.7	56.2	1.2	7.2697	3.81	138.4	106.8	261.355	149	244.3	461	38	19	6.3	0.33	9.4
0	1	46	90	21.91	1.01	1.45	19.32	4.62	6.61	88.19	124	13.6	124	12.2	1.06	34.6	7.44	15.7	3.7	37.6459	11.6	22.5	13.6	4.49	2.86	35.7	2.98	86.9	2.19	182.6	6176.49	0.0296919	MM	22.3	58	1.6	12.25	3.9048	137.637	102.117	179	203.2	388.7	515	47	21.7	8.1	0.17	13.42
0	1	60	90	22.02	1.18	1.12	19.7	5.38	5.08	89.43	151	12.19	218	14.3	1.25	31.5	6.86	17.6	2.97	45.87	28.7	28.6	3.5	2.33	0.85	31.4	5.03	67.6	2	153.5	4098	0.0398089	MM	28.4	59.8	1.1	5.25	3.72	139.2	103.8	228	109.3	125.1	378	54	7.6	4.1	0.18	8.48
0	1	29	90	22.73	1.05	1.34	20.23	4.6	5.9	89	170	12.4	290	12.2	1.07	26.4	3.17	18.3	0.41	25.73	46.3	24.9	5.7	8.07	11.79	41.9	3.33	61.1	2.35	418.1	5312.87	0.025537	MM	29.7	71.6	1.4	16.6	4.1	131.3	97.6	671	149.4	171	361	67	16.2	10.5	0.34	11.8
0	1	45	90	22.96	1.06	1.4	20.32	4.6	6.1	88.5	123	13.2	155	13.6	1.19	34.2	9.6	15.5	6.87	9.28	13.4	19	7.8	5.4	3.07	34.6	6.02	70.7	2.12	51.3	1824	0.0343931	MM	26.4	61	1.3	8.1845	4.49	135.2	103.3	275.76	111	21	388	57	22.4	14.6	0.19	12
0	1	52	90	23.06	0.83	1.36	20.85	3.6	5.9	90.4	141	12.1	143	12.4	1.08	25.8	6.86	15.9	5.83	109.5	141.5	36.7	60.9	5.12	2.29	33.7	8.26	64.2	2.23	197.8	403	0.0320475	MM	25.2	58.9	1.3	8.39	4.14	136.6	106.1	152	437	688.9	212	10	85.4	24.5	0.19	13.3
0	1	49	90	23.31	1.56	1.38	20.35	6.7	5.9	87.3	159	12.3	103	14.2	1.25	31.8	3.66	18.6	4.3	23.89	79.7	52.8	6	3.44	2.07	38.9	2.89	66.5	2.28	1291	10480	0.0321337	MM	28.9	67.8	1.3	10.56	4.12	139.1	103.5	205	128.6	133.2	380	24	9.7	3.7	0.12	12.1
0	1	53	90	23.34	0.96	0.98	21.36	4.1	4.2	91.5	140	14.2	192	13.5	1.18	35.1	8.18	14.7	5.54	41.1489	158.8	101.8	5.6	2.63	2.09	44.5	5.92	90.6	2.12	1122	781	0.0265169	MM	19.3	63.8	2.3	4.72	3.92	137.8	103.6	283	285.5	301.2	252	213	12	6.4	0.25	13.3
0	1	42	90	23.47	1.03	1.92	20.47	4.4	8.2	87.2	79	14.1	275	17.9	1.58	30.1	4.25	16	8.1214	57.0618	46	33.6	6.7	2.27	1.92	47.2	15.85	150.5	2.25	570.087	3737.86	0.0334746	MM	25.5	72.7	1.9	5.83	3.48	137.2	98.2	136	114.5	51.7	582	18	14.4	7.7	0.3	10.8
0	2	36	90	23.7	1.09	0.88	21.71	4.6	3.7	91.6	79	14	101	13.6	1.18	31.3	7.16	14.5	9.43	66.275	46.5	22.4	9.7	2.65	0.38	28.3	3.4	44.7	1.94	2184.9	11330.9	0.0416961	MM	21.4	49.7	1.3	7.94	3.6	135	99	110	336	322.9	325	19	16.5	6.8	0.11	10.6
0	2	59	90	24.14	1.22	1.22	21.69	5.05	5.04	89.84	142	12.98	311	13.2	1.15	26.1	4.29	16.4	1.61	49.0686	14.9	13.6	5.5	3.4	1.06	31.5	1.56	40.8	1.99	1415.5	29569	0.0365079	MM	24.4	55.9	1.3	5.12	2.72	141.1	97.4	124	84.2	224	335	52	9.5	4	0.27	8.57
1	2	70	90	24.27	2.89	1.94	19.39	11.9	8	79.9	138	13.2	183	18.5	1.63	34.7	1.7	23.7	7.8	82.9174	73.8	262.8	3	2.43	2.75	17.9	20.14	293.7	1.07	3019.7	19382	0.0910615	198/60%	16.7	34.6	1.1	14.53	4.54	142.3	112.7	393	62.9	21.1	1109	3416	9.2	6.2	0.2	10.8
0	2	78	90	25.05	1.25	1	22.8	5	4	91	142	13.2	233	12.5	1.09	27.2	5.93	15.7	1.91	53.85	258.4	72.5	19.9	5.06	0.64	36.4	8.7	55.3	2.01	59	7139.11	0.0299451	MM	27.6	64	1.3	5.93	3.15	138.3	104.8	277	245	771.2	293	80	44.3	24.4	0.22	9.2
0	1	29	90	25.11	0.95	1.33	22.77	3.8	5.3	90.7	184	13.4	235	12.9	1.13	21.7	3.11	18.4	1.94	50.8895	40.3	23.4	30	2.74	1.28	30.9	5.35	46.9	2.03	532.2	6699.61	0.0365696	MM	22.2	53.1	1.4	5.09	4.15	135.4	100.4	123	133.5	83.6	491	25	44.7	14.7	0.26	11.2
0	1	22	90	27.57	1.6	2.23	23.68	5.8	8.1	85.9	178	12.6	227	12.9	1.13	30.1	2.77	19.1	2.27	47.5033	24.4	26.7	5.4	2.47	0.76	37.6	4.45	81.7	2.16	669.4	8982	0.0300532	MM	33.1	70.7	1.1	4.63	4.14	138.4	100	355	63.5	56.2	480	43	10.7	5.3	0.26	11.4
0	1	84	90	28.1	0.45	1.88	25.72	1.6	6.7	91.6	159	13.9	121	13.6	1.19	25.4	6.95	16.1	6.54	58.42	102.1	38.2	35.7	3.61	0.78	28.9	7.71	56.5	1.99	513.7	2557	0.0411765	MM	25.5	54.4	1.1	7.9537	4.45	133.6	104.7	211.15	202.1	386.3	526	37	53	17.3	0.15	12.3
0	1	72	90	28.76	0.4	0.86	27.47	1.4	3	95.5	144	12.7	158	14.9	1.33	31.6	6.06	16.2	1.72	662.2	346.8	240.1	53.9	5.04	1.24	36.4	6.38	121.7	2.12	268.6	1040	0.0365385	MM	23.7	60.1	1.5	6.88	3.81	137.3	102.4	395	170.9	880.4	387	149	99.4	45.5	0.15	9.6
0	1	44	90	31.57	1.39	0.09	29.77	4.4	0.3	94.3	99	15.2	122	22.4	1.99	41.4	6.09	16.3	20.88	253.534	422.3	1263.4	118.6	1.78	1.97	24.4	16.2	253.7	1.97	57	6181.74	0.0815574	MM	18.6	43	1.3	15.82	4.98	131.9	101.2	446	131	84.1	1804	271	129.2	10.6	0.16	13.1
1	2	80	90	36.67	2.05	1.54	33.04	5.6	4.2	90.1	87	15.9	172	15.8	1.39	69.4	1.08	68.8	6.91	359.6	22.6	60.1	27.2	3.18	2.83	20.1	8.42	53.8	1.65	497.2	7962.39	0.0691542	129/33%	18.8	38.9	1.1	5.46	4.43	136.2	108.5	135	187.1	283.8	309	17	35.6	8.4	0.19	11.2
0	1	66	90	52.26	5.02	1.67	45.52	9.6	3.2	87.1	111	20.7	198	23.4	2.12	65.9	1.34	20.8	7.39	665.2	82.5	76.6	112	0.53	0.3	38.3	10.23	100.8	2.06	120.9	227	0.0553525	MM	21.2	59.5	1.8	4.12	4.19	134.1	98.6	96	94.2	60.3	197	22	174	62	0.22	10.8
[truncated: 6 more columns]
